# Supplementary material for: Effect of Bovine Tuberculosis on Selected Productivity Parameters and Trading in Dairy Cattle Kept Under Intensive Husbandry in Central Ethiopia
Source: Front Vet Sci. 2021 Jul 21;8:698768. doi: 10.3389/fvets.2021.698768 (PMC8334357; doi:10.3389/fvets.2021.698768)
Supplement: Supplementary file 1 [file Data_Sheet_1.zip]

Archive with 17 entries (14 files):
- Analysis/
- Analysis/calve_to_AI_surv_intervals_df.csv
- Analysis/birth_to_calve_df.csv
- Analysis/calving_surv_intervals_df.csv
- Analysis/Calving interval.xlsx
- __MACOSX/
- __MACOSX/Analysis/
- __MACOSX/Analysis/._Calving interval.xlsx
- Analysis/birth_to_ai_df.csv
- Analysis/calving to next AI.xlsx
- __MACOSX/Analysis/._calving to next AI.xlsx
- Analysis/DOB to first calving and first AI.xlsx
- __MACOSX/Analysis/._DOB to first calving and first AI.xlsx
- Analysis/Analysis.docx
- __MACOSX/Analysis/._Analysis.docx
- Analysis/Analysis.Rmd
- __MACOSX/Analysis/._Analysis.Rmd
