# Supplementary material for: Effect of Bovine Tuberculosis on Selected Productivity Parameters and Trading in Dairy Cattle Kept Under Intensive Husbandry in Central Ethiopia
Source: Front Vet Sci. 2021 Jul 21;8:698768. doi: 10.3389/fvets.2021.698768 (PMC8334357; doi:10.3389/fvets.2021.698768)
Supplement: Supplementary file 1 [file Data_Sheet_1.zip › Analysis/calve_to_AI_surv_intervals_df.csv]

	id	Farm_id	Farm_size	BTB	Exit_date	time1	time2	event
1	1698	21	3	TRUE	2018-12-14	3038	3212	FALSE
2	1686	21	3	TRUE	2018-12-14	2273	2620	TRUE
3	1686	21	3	TRUE	2018-12-14	2973	3212	FALSE
4	356	14	2	FALSE	2018-12-14	1921	3212	FALSE
5	1677	21	3	TRUE	2018-12-14	2228	2330	TRUE
6	1677	21	3	TRUE	2018-12-14	2611	3212	FALSE
7	235	10	2	TRUE	2018-12-14	2744	3212	FALSE
8	1543	33	1	FALSE	2018-12-14	2318	2442	TRUE
9	1543	33	1	FALSE	2018-12-14	2816	3212	FALSE
10	341	14	2	FALSE	2018-12-14	1777	3212	FALSE
11	1577	31	2	TRUE	2018-12-14	2614	3212	FALSE
12	1577	31	2	TRUE	2018-12-14	3089	3212	FALSE
13	1576	31	2	TRUE	2018-12-14	2186	2240	TRUE
14	1576	31	2	TRUE	2018-12-14	2612	2789	TRUE
15	1560	32	2	FALSE	2018-12-14	2347	2452	TRUE
16	1560	32	2	FALSE	2018-12-14	2842	2932	TRUE
17	1680	21	3	TRUE	2018-12-14	3034	3212	FALSE
18	1559	32	2	TRUE	2018-12-14	2217	2293	TRUE
19	1559	32	2	TRUE	2018-12-14	2556	3212	FALSE
20	1559	32	2	TRUE	2018-12-14	3080	3212	FALSE
21	1154	26	3	TRUE	2017-07-08	1816	2354	TRUE
22	1154	26	3	TRUE	2017-07-08	2331	2688	FALSE
23	1626	30	2	FALSE	2018-03-02	2662	2925	FALSE
24	1679	21	3	TRUE	2017-01-10	2465	2509	FALSE
25	1678	21	3	FALSE	2016-10-11	2412	2418	FALSE
26	1180	26	3	TRUE	2016-11-27	1852	2465	FALSE
27	1182	26	3	TRUE	2016-11-21	1983	2090	TRUE
28	1182	26	3	TRUE	2016-11-21	2369	2459	FALSE
29	464	17	3	TRUE	2016-12-20	1965	2488	FALSE
30	1188	26	3	TRUE	2016-05-13	1171	2267	FALSE
31	347	14	2	FALSE	2017-09-15	1994	2258	TRUE
32	347	14	2	FALSE	2017-09-15	2512	2757	FALSE
33	349	14	2	FALSE	2017-09-15	2033	2304	TRUE
34	349	14	2	FALSE	2017-09-15	2556	2757	FALSE
35	352	14	2	TRUE	2017-09-15	1970	2757	FALSE
36	359	14	2	FALSE	2017-09-15	2738	2757	FALSE
37	462	17	3	TRUE	2017-02-14	1966	2215	TRUE
38	466	17	3	TRUE	2016-12-18	1939	2486	FALSE
39	477	17	3	TRUE	2017-07-06	1996	2125	TRUE
40	477	17	3	TRUE	2017-07-06	2482	2686	FALSE
41	1834	15	2	TRUE	2017-10-14	2398	2786	FALSE
42	460	17	3	TRUE	2017-07-06	1927	2686	FALSE
43	1192	26	3	TRUE	2016-05-13	2132	2267	FALSE
44	342	14	2	TRUE	2016-12-18	1993	2486	FALSE
45	1963	18	2	TRUE	2017-02-24	2211	2353	TRUE
46	1963	18	2	TRUE	2017-02-24	2509	2554	FALSE
47	1962	18	2	TRUE	2017-02-24	2210	2353	TRUE
48	1628	30	2	TRUE	2018-08-18	2048	2202	TRUE
49	1628	30	2	TRUE	2018-08-18	2487	3094	FALSE
50	1628	30	2	TRUE	2018-08-18	2893	3094	FALSE
51	1903	16	3	FALSE	2017-06-05	2183	2358	TRUE
52	1902	16	3	TRUE	2017-09-12	2146	2390	TRUE
53	1195	26	3	TRUE	2016-06-12	0	2297	FALSE
54	1808	15	2	FALSE	2018-12-14	2351	3212	FALSE
55	1808	15	2	FALSE	2018-12-14	3036	3212	FALSE
56	1812	15	2	TRUE	2018-12-14	2439	3212	FALSE
57	1727	34	1	FALSE	2018-12-14	2376	2527	TRUE
58	1727	34	1	FALSE	2018-12-14	2785	3212	FALSE
59	1818	15	2	TRUE	2018-12-14	2157	3212	FALSE
60	1818	15	2	TRUE	2018-12-14	2869	3212	FALSE
61	2875	10	2	FALSE	2018-12-14	2852	3212	FALSE
62	1820	15	2	TRUE	2018-12-14	2258	2522	TRUE
63	1820	15	2	TRUE	2018-12-14	2847	3212	FALSE
64	2874	10	2	FALSE	2018-12-14	2830	3212	FALSE
65	1819	15	2	FALSE	2018-12-14	2124	3212	FALSE
66	1819	15	2	FALSE	2018-12-14	2599	2768	TRUE
67	1819	15	2	FALSE	2018-12-14	3077	3212	FALSE
68	1630	30	2	FALSE	2018-12-14	2098	2310	TRUE
69	1630	30	2	FALSE	2018-12-14	2588	2807	TRUE
70	1630	30	2	FALSE	2018-12-14	3056	3212	FALSE
71	1824	15	2	FALSE	2018-12-14	2611	2783	TRUE
72	1682	21	3	TRUE	2018-12-14	2285	2342	TRUE
73	1682	21	3	TRUE	2018-12-14	2616	3212	FALSE
74	1682	21	3	TRUE	2018-12-14	3034	3212	FALSE
75	1673	21	3	TRUE	2018-12-14	2249	3212	FALSE
76	1634	30	2	TRUE	2018-12-14	2207	2428	TRUE
77	1634	30	2	TRUE	2018-12-14	2853	2986	TRUE
78	1633	30	2	FALSE	2018-12-14	2402	3212	FALSE
79	1633	30	2	FALSE	2018-12-14	2798	2909	TRUE
80	1685	21	3	TRUE	2018-12-14	2618	2799	TRUE
81	1629	30	2	TRUE	2018-12-14	2150	2224	TRUE
82	1629	30	2	TRUE	2018-12-14	2492	2706	TRUE
83	1629	30	2	TRUE	2018-12-14	2980	3212	FALSE
84	1688	21	3	TRUE	2018-12-14	2297	3212	FALSE
85	1688	21	3	TRUE	2018-12-14	2783	2944	TRUE
86	1870	16	3	FALSE	2018-12-14	2335	3212	FALSE
87	1870	16	3	FALSE	2018-12-14	2911	3212	FALSE
88	1627	30	2	FALSE	2018-12-14	2207	2326	TRUE
89	1627	30	2	FALSE	2018-12-14	2667	2804	TRUE
90	1627	30	2	FALSE	2018-12-14	3064	3212	FALSE
91	1723	34	1	FALSE	2018-12-14	2284	2484	TRUE
92	1723	34	1	FALSE	2018-12-14	2921	3212	FALSE
93	1575	31	2	TRUE	2018-12-14	2175	2243	TRUE
94	1575	31	2	TRUE	2018-12-14	2754	2817	TRUE
95	1724	34	1	FALSE	2018-12-14	2337	2508	TRUE
96	1724	34	1	FALSE	2018-12-14	2820	3212	FALSE
97	1631	30	2	FALSE	2018-12-14	2333	2501	TRUE
98	1631	30	2	FALSE	2018-12-14	2797	2907	TRUE
99	1957	16	3	TRUE	2018-12-14	2575	2870	TRUE
100	1966	18	2	TRUE	2018-12-14	2202	3212	FALSE
101	1979	18	2	FALSE	2018-12-14	2177	2354	TRUE
102	2000	18	2	TRUE	2018-12-14	2420	2476	TRUE
103	2176	5	1	TRUE	2018-12-14	2850	3212	FALSE
104	2303	26	3	TRUE	2018-12-14	2139	2244	TRUE
105	2303	26	3	TRUE	2018-12-14	2610	2763	TRUE
106	2303	26	3	TRUE	2018-12-14	2994	3212	FALSE
107	2412	17	3	TRUE	2018-12-14	2125	2198	TRUE
108	1873	16	3	FALSE	2018-12-14	2303	2360	TRUE
109	1832	15	2	TRUE	2018-12-14	2156	2423	TRUE
110	1832	15	2	TRUE	2018-12-14	2697	2778	TRUE
111	1833	15	2	FALSE	2018-12-14	2429	3212	FALSE
112	1833	15	2	FALSE	2018-12-14	2870	3052	TRUE
113	1835	15	2	TRUE	2018-12-14	2888	3212	FALSE
114	2872	10	2	FALSE	2018-12-14	2697	3212	FALSE
115	1869	16	3	FALSE	2018-12-14	2414	2535	TRUE
116	1869	16	3	FALSE	2018-12-14	2716	3212	FALSE
117	1759	13	2	FALSE	2018-12-14	2274	2363	TRUE
118	1759	13	2	FALSE	2018-12-14	3051	3212	FALSE
119	1826	15	2	TRUE	2018-12-14	2746	2871	TRUE
120	1891	16	3	TRUE	2018-12-14	3094	3212	FALSE
121	1889	16	3	FALSE	2018-12-14	2576	2611	TRUE
122	1889	16	3	FALSE	2018-12-14	2915	3026	TRUE
123	1888	16	3	FALSE	2018-12-14	2727	3056	TRUE
124	1871	16	3	FALSE	2018-12-14	2725	3212	FALSE
125	1886	16	3	FALSE	2018-12-14	2844	2911	TRUE
126	1881	16	3	FALSE	2018-12-14	2296	2393	TRUE
127	1875	16	3	FALSE	2018-12-14	2268	2485	TRUE
128	1874	16	3	FALSE	2018-12-14	2578	2640	TRUE
129	1874	16	3	FALSE	2018-12-14	2915	3212	FALSE
130	2179	7	2	FALSE	2018-12-14	2453	2599	TRUE
131	2179	7	2	FALSE	2018-12-14	2864	3212	FALSE
132	1887	16	3	FALSE	2018-12-14	2452	2577	TRUE
133	1887	16	3	FALSE	2018-12-14	2853	3212	FALSE
134	240	10	2	FALSE	2018-12-14	2574	3212	FALSE
135	174	7	2	FALSE	2018-12-14	2032	3212	FALSE
136	177	7	2	FALSE	2018-12-14	1964	3212	FALSE
137	177	7	2	FALSE	2018-12-14	2573	2771	TRUE
138	217	9	2	FALSE	2018-12-14	2264	3212	FALSE
139	221	9	2	TRUE	2018-12-14	2252	3212	FALSE
140	230	10	2	FALSE	2018-12-14	2745	3212	FALSE
141	232	10	2	TRUE	2018-12-14	2204	3212	FALSE
142	502	17	3	TRUE	2018-12-14	1955	2148	TRUE
143	502	17	3	TRUE	2018-12-14	2415	2732	TRUE
144	237	10	2	FALSE	2018-12-14	2157	3212	FALSE
145	237	10	2	FALSE	2018-12-14	2577	3212	FALSE
146	351	14	2	FALSE	2018-12-14	2029	3212	FALSE
147	351	14	2	FALSE	2018-12-14	2330	2478	TRUE
148	355	14	2	FALSE	2018-12-14	2274	3212	FALSE
149	463	17	3	TRUE	2018-12-14	2233	3212	FALSE
150	463	17	3	TRUE	2018-12-14	2989	3212	FALSE
151	468	17	3	TRUE	2018-12-14	2064	2115	TRUE
152	469	17	3	FALSE	2018-12-14	2212	2401	TRUE
153	469	17	3	FALSE	2018-12-14	2871	3212	FALSE
154	489	17	3	TRUE	2018-12-14	2016	2148	TRUE
155	489	17	3	TRUE	2018-12-14	2410	2487	TRUE
156	489	17	3	TRUE	2018-12-14	2871	2961	TRUE
157	496	17	3	TRUE	2018-12-14	2027	3212	FALSE
158	496	17	3	TRUE	2018-12-14	2897	3017	TRUE
159	498	17	3	TRUE	2018-12-14	1966	3212	FALSE
160	498	17	3	TRUE	2018-12-14	2278	2410	TRUE
161	498	17	3	TRUE	2018-12-14	3060	3212	FALSE
162	1761	13	2	FALSE	2018-12-14	2563	2721	TRUE
163	1761	13	2	FALSE	2018-12-14	3057	3212	FALSE
164	1769	13	2	FALSE	2018-12-14	2777	3212	FALSE
165	2	1	2	FALSE	2018-12-14	2073	3212	FALSE
166	5	1	2	FALSE	2018-12-14	2312	2564	TRUE
167	7	1	2	FALSE	2018-12-14	2607	3212	FALSE
168	15	1	2	FALSE	2018-12-14	2318	3212	FALSE
169	172	7	2	FALSE	2018-12-14	2133	2180	TRUE
170	172	7	2	FALSE	2018-12-14	2504	2766	TRUE
171	168	7	2	FALSE	2018-12-14	2162	2233	TRUE
172	168	7	2	FALSE	2018-12-14	2590	2648	TRUE
173	2114	30	2	FALSE	2018-12-14	2697	3212	FALSE
174	2114	30	2	FALSE	2018-12-14	3060	3212	FALSE
175	129	5	1	TRUE	2018-12-14	1976	3212	FALSE
176	129	5	1	TRUE	2018-12-14	2389	3212	FALSE
177	130	5	1	TRUE	2018-12-14	1902	3212	FALSE
178	133	5	1	TRUE	2018-12-14	1931	2027	TRUE
179	133	5	1	TRUE	2018-12-14	2302	2599	TRUE
180	137	5	1	TRUE	2018-12-14	2022	3212	FALSE
181	137	5	1	TRUE	2018-12-14	2308	2375	TRUE
182	137	5	1	TRUE	2018-12-14	2884	3062	TRUE
183	140	5	1	TRUE	2018-12-14	2276	2407	TRUE
184	504	17	3	TRUE	2018-12-14	2022	2183	TRUE
185	504	17	3	TRUE	2018-12-14	2458	3212	FALSE
186	19	1	2	FALSE	2018-12-14	2298	2454	TRUE
187	1178	26	3	TRUE	2018-12-14	1971	3212	FALSE
188	1178	26	3	TRUE	2018-12-14	2323	2358	TRUE
189	1178	26	3	TRUE	2018-12-14	2913	3212	FALSE
190	1179	26	3	TRUE	2018-12-14	1956	3212	FALSE
191	1179	26	3	TRUE	2018-12-14	2761	2859	TRUE
192	1181	26	3	TRUE	2018-12-14	1876	3212	FALSE
193	1181	26	3	TRUE	2018-12-14	2306	2558	TRUE
194	1323	28	3	FALSE	2018-12-14	1747	3212	FALSE
195	1323	28	3	FALSE	2018-12-14	2141	2211	TRUE
196	1323	28	3	FALSE	2018-12-14	2487	2582	TRUE
197	1331	28	3	FALSE	2018-12-14	2054	2154	TRUE
198	1331	28	3	FALSE	2018-12-14	2434	2631	TRUE
199	1340	28	3	FALSE	2018-12-14	1568	3212	FALSE
200	1340	28	3	FALSE	2018-12-14	2202	3212	FALSE
201	1340	28	3	FALSE	2018-12-14	2817	3212	FALSE
202	1347	28	3	FALSE	2018-12-14	1920	2137	TRUE
203	1347	28	3	FALSE	2018-12-14	2408	2526	TRUE
204	1347	28	3	FALSE	2018-12-14	2798	3212	FALSE
205	1352	28	3	FALSE	2018-12-14	2004	3212	FALSE
206	499	17	3	TRUE	2018-12-14	2005	3212	FALSE
207	499	17	3	TRUE	2018-12-14	2795	3212	FALSE
208	1487	7	2	FALSE	2018-12-14	2295	3212	FALSE
209	1172	26	3	TRUE	2018-12-14	1512	3212	FALSE
210	1172	26	3	TRUE	2018-12-14	2026	2224	TRUE
211	1172	26	3	TRUE	2018-12-14	2910	3212	FALSE
212	1760	13	2	FALSE	2018-12-14	2297	2360	TRUE
213	1760	13	2	FALSE	2018-12-14	2668	3212	FALSE
214	1763	13	2	FALSE	2018-12-14	2365	2459	TRUE
215	1763	13	2	FALSE	2018-12-14	2920	3212	FALSE
216	1766	13	2	FALSE	2018-12-14	2416	3212	FALSE
217	1766	13	2	FALSE	2018-12-14	2900	3090	TRUE
218	1767	13	2	FALSE	2018-12-14	2421	3212	FALSE
219	1767	13	2	FALSE	2018-12-14	2935	3212	FALSE
220	1544	33	1	FALSE	2018-12-14	2209	3212	FALSE
221	1544	33	1	FALSE	2018-12-14	2502	2652	TRUE
222	1544	33	1	FALSE	2018-12-14	2926	3017	TRUE
223	1548	33	1	FALSE	2018-12-14	2271	2397	TRUE
224	1548	33	1	FALSE	2018-12-14	2718	3212	FALSE
225	1548	33	1	FALSE	2018-12-14	3058	3212	FALSE
226	1550	33	1	FALSE	2018-12-14	2456	2542	TRUE
227	1550	33	1	FALSE	2018-12-14	2812	3212	FALSE
228	1562	32	2	FALSE	2018-12-14	2243	2376	TRUE
229	1562	32	2	FALSE	2018-12-14	2607	3212	FALSE
230	1562	32	2	FALSE	2018-12-14	2932	3212	FALSE
231	1374	28	3	FALSE	2018-12-14	2205	2323	TRUE
232	1374	28	3	FALSE	2018-12-14	2619	2788	TRUE
233	1146	26	3	TRUE	2018-12-14	1911	3212	FALSE
234	1146	26	3	TRUE	2018-12-14	2391	2590	TRUE
235	1146	26	3	TRUE	2018-12-14	2864	2935	TRUE
236	509	17	3	TRUE	2018-12-14	2245	3212	FALSE
237	510	17	3	TRUE	2018-12-14	2361	3212	FALSE
238	510	17	3	TRUE	2018-12-14	2656	2779	TRUE
239	510	17	3	TRUE	2018-12-14	3057	3212	FALSE
240	513	17	3	TRUE	2018-12-14	1943	2115	TRUE
241	518	17	3	FALSE	2018-12-14	1974	3212	FALSE
242	518	17	3	FALSE	2018-12-14	2320	2329	TRUE
243	518	17	3	FALSE	2018-12-14	2789	2852	TRUE
244	523	17	3	TRUE	2018-12-14	2025	2125	TRUE
245	523	17	3	TRUE	2018-12-14	2397	2691	TRUE
246	523	17	3	TRUE	2018-12-14	2970	3212	FALSE
247	524	17	3	TRUE	2018-12-14	2020	2226	TRUE
248	524	17	3	TRUE	2018-12-14	2489	2595	TRUE
249	524	17	3	TRUE	2018-12-14	3104	3212	FALSE
250	532	17	3	TRUE	2018-12-14	2458	3212	FALSE
251	532	17	3	TRUE	2018-12-14	3090	3212	FALSE
252	534	17	3	TRUE	2018-12-14	1993	3212	FALSE
253	534	17	3	TRUE	2018-12-14	2416	2541	TRUE
254	534	17	3	TRUE	2018-12-14	2805	2996	TRUE
255	2154	20	1	FALSE	2018-12-14	2157	3212	FALSE
256	2154	20	1	FALSE	2018-12-14	2722	2867	TRUE
257	1140	26	3	TRUE	2018-12-14	1660	3212	FALSE
258	1140	26	3	TRUE	2018-12-14	2025	3212	FALSE
259	1140	26	3	TRUE	2018-12-14	2633	2723	TRUE
260	1145	26	3	TRUE	2018-12-14	1987	2300	TRUE
261	1145	26	3	TRUE	2018-12-14	2596	2847	TRUE
262	1173	26	3	TRUE	2018-12-14	1962	3212	FALSE
263	1147	26	3	TRUE	2018-12-14	1888	2190	TRUE
264	1147	26	3	TRUE	2018-12-14	2466	2593	TRUE
265	1147	26	3	TRUE	2018-12-14	2871	3212	FALSE
266	1149	26	3	TRUE	2018-12-14	1933	3212	FALSE
267	1149	26	3	TRUE	2018-12-14	2823	2894	TRUE
268	1150	26	3	TRUE	2018-12-14	2032	2144	TRUE
269	1150	26	3	TRUE	2018-12-14	2819	2874	TRUE
270	1151	26	3	TRUE	2018-12-14	1854	3212	FALSE
271	1151	26	3	TRUE	2018-12-14	2228	2380	TRUE
272	1151	26	3	TRUE	2018-12-14	2656	2894	TRUE
273	1152	26	3	TRUE	2018-12-14	1684	3212	FALSE
274	1152	26	3	TRUE	2018-12-14	2148	2341	TRUE
275	1152	26	3	TRUE	2018-12-14	2621	2748	TRUE
276	1155	26	3	TRUE	2018-12-14	1688	3212	FALSE
277	1156	26	3	FALSE	2018-12-14	1739	3212	FALSE
278	1156	26	3	FALSE	2018-12-14	2184	2338	TRUE
279	1157	26	3	TRUE	2018-12-14	1706	3212	FALSE
280	1157	26	3	TRUE	2018-12-14	2237	2333	TRUE
281	1157	26	3	TRUE	2018-12-14	2889	3212	FALSE
282	1158	26	3	TRUE	2018-12-14	2033	2190	TRUE
283	1159	26	3	TRUE	2018-12-14	1797	3212	FALSE
284	1159	26	3	TRUE	2018-12-14	2205	2282	TRUE
285	1159	26	3	TRUE	2018-12-14	2676	2747	TRUE
286	1170	26	3	TRUE	2018-12-14	1860	3212	FALSE
287	1170	26	3	TRUE	2018-12-14	2334	2372	TRUE
288	1170	26	3	TRUE	2018-12-14	2836	2921	TRUE
289	1142	26	3	TRUE	2018-12-14	2199	2336	TRUE
290	1142	26	3	TRUE	2018-12-14	2615	3212	FALSE
291	1142	26	3	TRUE	2018-12-14	2957	3212	FALSE
292	2747	35	3	TRUE	2018-12-14	2255	2455	TRUE
293	2747	35	3	TRUE	2018-12-14	2735	2908	TRUE
294	2750	35	3	FALSE	2018-12-14	2186	2264	TRUE
295	2750	35	3	FALSE	2018-12-14	2848	2907	TRUE
296	2645	20	1	FALSE	2018-12-14	2524	3212	FALSE
297	2684	21	3	TRUE	2018-12-14	2309	2671	TRUE
298	2684	21	3	TRUE	2018-12-14	2993	3212	FALSE
299	2685	21	3	TRUE	2018-12-14	2301	2434	TRUE
300	2685	21	3	TRUE	2018-12-14	2932	2982	TRUE
301	2756	35	3	FALSE	2018-12-14	2449	2503	TRUE
302	2754	35	3	FALSE	2018-12-14	2173	2397	TRUE
303	2754	35	3	FALSE	2018-12-14	2895	3212	FALSE
304	2686	21	3	TRUE	2018-12-14	2292	2515	TRUE
305	2687	21	3	TRUE	2018-12-14	2340	2391	TRUE
306	2687	21	3	TRUE	2018-12-14	2669	2739	TRUE
307	2687	21	3	TRUE	2018-12-14	3016	3212	FALSE
308	2688	21	3	FALSE	2018-12-14	2350	2574	TRUE
309	2917	18	2	FALSE	2018-12-14	2567	3212	FALSE
310	2917	18	2	FALSE	2018-12-14	3002	3212	FALSE
311	2690	21	3	TRUE	2018-12-14	2352	2559	TRUE
312	2690	21	3	TRUE	2018-12-14	2931	3212	FALSE
313	2745	35	3	TRUE	2018-12-14	1965	2065	TRUE
314	2745	35	3	TRUE	2018-12-14	2469	2575	TRUE
315	2745	35	3	TRUE	2018-12-14	3035	3212	FALSE
316	2742	35	3	FALSE	2018-12-14	1934	2204	TRUE
317	2742	35	3	FALSE	2018-12-14	2486	2590	TRUE
318	2742	35	3	FALSE	2018-12-14	2980	3043	TRUE
319	2692	21	3	TRUE	2018-12-14	2447	2632	TRUE
320	2739	35	3	FALSE	2018-12-14	1884	3212	FALSE
321	2739	35	3	FALSE	2018-12-14	2467	2659	TRUE
322	2738	35	3	FALSE	2018-12-14	1839	3212	FALSE
323	2738	35	3	FALSE	2018-12-14	2578	2788	TRUE
324	2737	35	3	TRUE	2018-12-14	2272	2391	TRUE
325	2737	35	3	TRUE	2018-12-14	2668	2716	TRUE
326	2736	35	3	TRUE	2018-12-14	1718	3212	FALSE
327	2736	35	3	TRUE	2018-12-14	2414	2418	TRUE
328	2736	35	3	TRUE	2018-12-14	2759	2905	TRUE
329	2735	35	3	FALSE	2018-12-14	1811	2081	TRUE
330	2730	35	3	FALSE	2018-12-14	2189	2278	TRUE
331	2730	35	3	FALSE	2018-12-14	2551	2640	TRUE
332	2689	21	3	TRUE	2018-12-14	2324	3212	FALSE
333	2689	21	3	TRUE	2018-12-14	2801	2844	TRUE
334	2909	14	2	FALSE	2018-12-14	2736	3212	FALSE
335	2908	14	2	FALSE	2018-12-14	2460	3212	FALSE
336	1825	15	2	FALSE	2017-07-24	2239	2704	FALSE
337	1825	15	2	FALSE	2017-07-24	2685	2704	FALSE
338	1184	26	3	FALSE	2017-03-16	1861	2574	FALSE
339	1176	26	3	TRUE	2018-04-02	1581	2956	FALSE
340	1176	26	3	TRUE	2018-04-02	2812	2956	FALSE
341	1169	26	3	TRUE	2017-03-15	1796	2573	FALSE
342	1169	26	3	TRUE	2017-03-15	2374	2466	TRUE
343	1168	26	3	TRUE	2017-03-04	2098	2258	TRUE
344	1168	26	3	TRUE	2017-03-04	2533	2562	FALSE
345	1163	26	3	FALSE	2017-08-24	1528	2735	FALSE
346	1163	26	3	FALSE	2017-08-24	1904	2735	FALSE
347	1163	26	3	FALSE	2017-08-24	2609	2735	FALSE
348	1160	26	3	TRUE	2018-07-06	2573	2742	TRUE
349	1153	26	3	TRUE	2018-07-02	1579	3047	FALSE
350	1153	26	3	TRUE	2018-07-02	2285	2376	TRUE
351	1153	26	3	TRUE	2018-07-02	3046	3047	FALSE
352	1164	26	3	TRUE	2016-08-02	1197	2348	FALSE
353	1164	26	3	TRUE	2016-08-02	2086	2164	TRUE
354	1578	31	2	TRUE	2017-09-20	2219	2762	FALSE
355	1366	28	3	FALSE	2017-12-01	2030	2222	TRUE
356	1366	28	3	FALSE	2017-12-01	2494	2628	TRUE
357	1580	31	2	FALSE	2018-07-22	2378	3067	FALSE
358	1580	31	2	FALSE	2018-07-22	2740	3067	FALSE
359	517	17	3	TRUE	2017-10-15	2001	2787	FALSE
360	517	17	3	TRUE	2017-10-15	2780	2787	FALSE
361	1561	32	2	FALSE	2017-07-25	2207	2370	TRUE
362	6	1	2	FALSE	2017-06-10	2325	2536	TRUE
363	1549	33	1	FALSE	2018-07-22	2310	2426	TRUE
364	1171	26	3	FALSE	2017-05-31	1984	2173	TRUE
365	1171	26	3	FALSE	2017-05-31	2468	2650	FALSE
366	487	17	3	FALSE	2016-12-22	1947	2490	FALSE
367	1980	18	2	FALSE	2016-12-16	2242	2354	TRUE
368	486	17	3	TRUE	2016-12-21	2003	2489	FALSE
369	491	17	3	TRUE	2016-12-22	1975	2490	FALSE
370	461	17	3	FALSE	2016-12-17	1990	2485	FALSE
371	231	10	2	FALSE	2017-04-17	2380	2606	FALSE
372	1337	28	3	FALSE	2018-01-25	1239	2889	FALSE
373	1337	28	3	FALSE	2018-01-25	2543	2889	FALSE
374	212	9	2	TRUE	2018-01-11	2835	2875	FALSE
375	1174	26	3	TRUE	2018-02-11	1999	2906	FALSE
376	1174	26	3	TRUE	2018-02-11	2623	2680	TRUE
377	1335	28	3	TRUE	2016-07-08	1700	2323	FALSE
378	1335	28	3	TRUE	2016-07-08	2162	2259	TRUE
379	1358	28	3	TRUE	2016-07-08	2033	2252	TRUE
380	2301	26	3	TRUE	2017-09-11	1438	2753	FALSE
381	1687	21	3	TRUE	2017-01-12	2276	2511	FALSE
382	474	17	3	TRUE	2017-02-06	2143	2536	FALSE
383	473	17	3	FALSE	2018-02-15	1909	2910	FALSE
384	473	17	3	FALSE	2018-02-15	2238	2458	TRUE
385	473	17	3	FALSE	2018-02-15	2842	2910	FALSE
386	1683	21	3	TRUE	2018-01-18	2211	2273	TRUE
387	1683	21	3	TRUE	2018-01-18	2598	2882	FALSE
388	472	17	3	TRUE	2018-10-26	1935	3163	FALSE
389	472	17	3	TRUE	2018-10-26	2541	2853	TRUE
390	1681	21	3	TRUE	2018-06-21	2427	3036	FALSE
391	1681	21	3	TRUE	2018-06-21	2929	3036	FALSE
392	1675	21	3	TRUE	2017-04-27	2455	2616	FALSE
393	2699	21	3	TRUE	2016-11-03	2269	2441	FALSE
394	535	17	3	TRUE	2017-04-13	1965	2602	FALSE
395	535	17	3	TRUE	2017-04-13	2288	2602	FALSE
396	535	17	3	TRUE	2017-04-13	2569	2602	FALSE
397	1166	26	3	FALSE	2018-05-08	1864	2992	FALSE
398	1166	26	3	FALSE	2018-05-08	2820	2992	FALSE
399	525	17	3	TRUE	2018-02-07	2030	2902	FALSE
400	501	17	3	TRUE	2017-12-15	2013	2848	FALSE
401	1167	26	3	TRUE	2017-07-27	1528	2707	FALSE
402	1167	26	3	TRUE	2017-07-27	2554	2707	FALSE
403	497	17	3	TRUE	2017-10-23	1995	2194	TRUE
404	1162	26	3	FALSE	2017-04-22	2079	2167	TRUE
405	1162	26	3	FALSE	2017-04-22	2446	2611	FALSE
406	503	17	3	TRUE	2017-03-31	1980	2129	TRUE
407	503	17	3	TRUE	2017-03-31	2548	2589	FALSE
408	1998	18	2	TRUE	2017-05-15	2476	2634	FALSE
409	1988	18	2	TRUE	2016-12-18	2439	2486	FALSE
410	1999	18	2	TRUE	2017-05-15	2458	2634	FALSE
411	2007	18	2	FALSE	2017-05-15	2199	2327	TRUE
412	1968	18	2	TRUE	2017-05-15	2427	2634	FALSE
413	1991	18	2	FALSE	2017-05-15	2179	2356	TRUE
414	1991	18	2	FALSE	2017-05-15	2551	2634	FALSE
415	1971	18	2	FALSE	2017-02-24	2118	2290	TRUE
416	1971	18	2	FALSE	2017-02-24	2509	2554	FALSE
417	2682	21	3	TRUE	2016-05-20	2166	2215	TRUE
418	1878	16	3	FALSE	2018-07-10	2356	2454	TRUE
419	1878	16	3	FALSE	2018-07-10	2721	2763	TRUE
420	1885	16	3	FALSE	2018-07-10	2686	2795	TRUE
421	1985	18	2	TRUE	2017-05-15	2550	2634	FALSE
422	1893	16	3	TRUE	2017-09-12	2130	2754	FALSE
423	2302	26	3	TRUE	2016-08-19	2278	2365	FALSE
424	2010	18	2	FALSE	2017-05-15	2476	2634	FALSE
425	2012	18	2	TRUE	2017-05-15	2543	2634	FALSE
426	1984	18	2	TRUE	2017-05-15	2473	2634	FALSE
427	1958	16	3	FALSE	2017-09-12	2435	2476	TRUE
428	505	17	3	TRUE	2017-01-18	1935	2517	FALSE
429	505	17	3	TRUE	2017-01-18	2294	2517	FALSE
430	539	17	3	TRUE	2017-02-14	1933	2544	FALSE
431	539	17	3	TRUE	2017-02-14	2324	2340	TRUE
432	478	17	3	TRUE	2016-12-18	1964	2162	TRUE
433	479	17	3	FALSE	2017-08-19	1993	2730	FALSE
434	479	17	3	FALSE	2017-08-19	2297	2421	TRUE
435	479	17	3	FALSE	2017-08-19	2689	2730	FALSE
436	481	17	3	TRUE	2018-05-14	1935	2998	FALSE
437	485	17	3	TRUE	2017-01-18	1934	2517	FALSE
438	485	17	3	TRUE	2017-01-18	2439	2517	FALSE
439	492	17	3	FALSE	2016-12-20	1999	2488	FALSE
440	492	17	3	FALSE	2016-12-20	2275	2488	FALSE
441	500	17	3	TRUE	2017-03-26	1978	2584	FALSE
442	500	17	3	TRUE	2017-03-26	2512	2584	FALSE
443	508	17	3	TRUE	2018-03-26	2027	2949	FALSE
444	511	17	3	TRUE	2017-01-18	2112	2517	FALSE
445	512	17	3	TRUE	2017-01-18	2115	2517	FALSE
446	514	17	3	TRUE	2018-11-12	1965	3180	FALSE
447	514	17	3	TRUE	2018-11-12	2303	3180	FALSE
448	516	17	3	TRUE	2017-07-06	2123	2268	TRUE
449	516	17	3	TRUE	2017-07-06	2543	2686	FALSE
450	526	17	3	TRUE	2018-01-01	1993	2148	TRUE
451	526	17	3	TRUE	2018-01-01	2424	2648	TRUE
452	533	17	3	TRUE	2017-05-20	2020	2639	FALSE
453	1757	13	2	FALSE	2017-07-23	2512	2703	FALSE
454	493	17	3	TRUE	2017-08-19	1660	2730	FALSE
455	343	14	2	FALSE	2018-04-18	2018	2972	FALSE
456	131	5	1	TRUE	2017-01-28	1841	2527	FALSE
457	132	5	1	TRUE	2017-09-05	1719	2747	FALSE
458	132	5	1	TRUE	2017-09-05	2579	2747	FALSE
459	134	5	1	TRUE	2018-01-03	1931	2218	TRUE
460	138	5	1	TRUE	2016-12-22	1897	2167	TRUE
461	475	17	3	TRUE	2017-07-06	2056	2183	TRUE
462	211	9	2	TRUE	2017-06-13	2248	2663	FALSE
463	213	9	2	TRUE	2017-10-11	2478	2783	FALSE
464	216	9	2	TRUE	2017-11-25	2250	2828	FALSE
465	220	9	2	TRUE	2017-11-25	2727	2828	FALSE
466	238	10	2	FALSE	2017-04-16	2157	2605	FALSE
467	238	10	2	FALSE	2017-04-16	2504	2605	FALSE
468	353	14	2	FALSE	2018-04-18	2024	2972	FALSE
469	353	14	2	FALSE	2018-04-18	2784	2972	FALSE
470	358	14	2	FALSE	2018-04-18	2442	2972	FALSE
471	2734	35	3	FALSE	2017-06-15	1872	2665	FALSE
472	536	17	3	TRUE	2017-08-19	2028	2218	TRUE
473	536	17	3	TRUE	2017-08-19	2489	2730	FALSE
474	2304	26	3	TRUE	2017-11-25	2097	2218	TRUE
475	2748	35	3	FALSE	2017-09-11	1867	2048	TRUE
476	2741	35	3	FALSE	2017-06-15	1715	1885	TRUE
477	2741	35	3	FALSE	2017-06-15	2045	2072	TRUE
478	2741	35	3	FALSE	2017-06-15	2462	2665	FALSE
479	1632	30	2	FALSE	2017-05-17	2214	2424	TRUE
480	1322	28	3	FALSE	2017-06-15	1765	2665	FALSE
481	1322	28	3	FALSE	2017-06-15	2401	2552	TRUE
482	1143	26	3	TRUE	2017-01-18	1554	2517	FALSE
483	1144	26	3	TRUE	2016-05-13	1005	2267	FALSE
484	1148	26	3	TRUE	2017-07-08	2139	2294	TRUE
485	1165	26	3	TRUE	2017-07-21	1592	2701	FALSE
486	1165	26	3	TRUE	2017-07-21	2088	2239	TRUE
487	1183	26	3	TRUE	2017-05-11	1637	2630	FALSE
488	1183	26	3	TRUE	2017-05-11	2295	2354	TRUE
489	1186	26	3	TRUE	2017-12-01	1599	2834	FALSE
490	1186	26	3	TRUE	2017-12-01	2042	2203	TRUE
491	1635	30	2	FALSE	2017-05-17	2236	2636	FALSE
492	1324	28	3	FALSE	2017-06-15	1813	2665	FALSE
493	1324	28	3	FALSE	2017-06-15	2295	2665	FALSE
494	1325	28	3	FALSE	2017-06-15	1889	2665	FALSE
495	1325	28	3	FALSE	2017-06-15	2497	2582	TRUE
496	1326	28	3	FALSE	2017-06-15	1830	2126	TRUE
497	1329	28	3	FALSE	2017-06-15	1706	2665	FALSE
498	1329	28	3	FALSE	2017-06-15	2233	2377	TRUE
499	1336	28	3	FALSE	2017-06-15	2031	2219	TRUE
500	1336	28	3	FALSE	2017-06-15	2491	2572	TRUE
501	1353	28	3	FALSE	2017-06-15	1981	2123	TRUE
502	1353	28	3	FALSE	2017-06-15	2454	2571	TRUE
503	1357	28	3	FALSE	2017-06-15	2197	2358	TRUE
504	1370	28	3	FALSE	2017-06-15	2066	2263	TRUE
505	1370	28	3	FALSE	2017-06-15	2533	2602	TRUE
506	1191	26	3	TRUE	2016-08-19	884	2365	FALSE
507	1191	26	3	TRUE	2016-08-19	1294	2365	FALSE
508	344	14	2	FALSE	2018-12-14	1927	3212	FALSE
509	344	14	2	FALSE	2018-12-14	2697	3212	FALSE
510	139	5	1	FALSE	2018-12-14	2287	2385	TRUE
511	1343	28	3	FALSE	2017-06-15	1742	2665	FALSE
512	1343	28	3	FALSE	2017-06-15	2148	2229	TRUE
513	1343	28	3	FALSE	2017-06-15	2614	2665	FALSE
514	1327	28	3	FALSE	2017-06-15	2023	2131	TRUE
515	1327	28	3	FALSE	2017-06-15	2405	2582	TRUE
516	1332	28	3	FALSE	2016-11-23	1777	2461	FALSE
517	1332	28	3	FALSE	2016-11-23	2215	2333	TRUE
518	1339	28	3	FALSE	2018-12-14	1678	3212	FALSE
519	1339	28	3	FALSE	2018-12-14	2354	2522	TRUE
520	1339	28	3	FALSE	2018-12-14	2799	3035	TRUE
521	1345	28	3	FALSE	2018-12-14	1587	3212	FALSE
522	1345	28	3	FALSE	2018-12-14	2220	2354	TRUE
523	1345	28	3	FALSE	2018-12-14	2572	2712	TRUE
524	1175	26	3	TRUE	2018-12-14	1864	3212	FALSE
525	1175	26	3	TRUE	2018-12-14	2262	2391	TRUE
526	1175	26	3	TRUE	2018-12-14	3051	3212	FALSE
527	1161	26	3	TRUE	2017-05-04	1536	2623	FALSE
528	1161	26	3	TRUE	2017-05-04	2480	2623	FALSE
529	1359	28	3	FALSE	2018-12-14	2068	2323	TRUE
530	1359	28	3	FALSE	2018-12-14	2592	2704	TRUE
531	1368	28	3	FALSE	2018-12-14	2054	2219	TRUE
532	1368	28	3	FALSE	2018-12-14	2850	3212	FALSE
533	1579	31	2	FALSE	2018-12-14	2249	2323	TRUE
534	1579	31	2	FALSE	2018-12-14	2658	3212	FALSE
535	1579	31	2	FALSE	2018-12-14	3029	3212	FALSE
536	1349	28	3	FALSE	2018-12-14	1762	3212	FALSE
537	1349	28	3	FALSE	2018-12-14	2492	2796	TRUE
538	1367	28	3	FALSE	2018-12-14	2082	3212	FALSE
539	1338	28	3	FALSE	2017-06-15	1869	2665	FALSE
540	1338	28	3	FALSE	2017-06-15	2379	2544	TRUE
541	1344	28	3	FALSE	2018-01-15	1717	2879	FALSE
542	1344	28	3	FALSE	2018-01-15	2179	2274	TRUE
543	1344	28	3	FALSE	2018-01-15	2547	2759	TRUE
544	1341	28	3	FALSE	2017-06-15	1284	2665	FALSE
545	1341	28	3	FALSE	2017-06-15	2067	2665	FALSE
546	1342	28	3	FALSE	2018-12-14	2061	2137	TRUE
547	1342	28	3	FALSE	2018-12-14	2410	2582	TRUE
548	1377	28	3	FALSE	2018-12-14	2075	2232	TRUE
549	1377	28	3	FALSE	2018-12-14	2610	2677	TRUE
550	1333	28	3	FALSE	2017-06-15	1943	2665	FALSE
551	1333	28	3	FALSE	2017-06-15	2295	2448	TRUE
552	1765	13	2	FALSE	2017-12-15	2337	2454	TRUE
553	1765	13	2	FALSE	2017-12-15	2718	2848	FALSE
554	1372	28	3	FALSE	2018-12-14	2128	2280	TRUE
555	1372	28	3	FALSE	2018-12-14	2655	2790	TRUE
556	1376	28	3	FALSE	2018-04-18	2139	2433	TRUE
557	1356	28	3	FALSE	2018-12-14	2106	2229	TRUE
558	1364	28	3	FALSE	2018-01-12	2841	2876	FALSE
559	1351	28	3	FALSE	2016-08-19	2129	2365	FALSE
560	1362	28	3	FALSE	2018-12-14	2083	2211	TRUE
561	1362	28	3	FALSE	2018-12-14	2482	2574	TRUE
562	1362	28	3	FALSE	2018-12-14	2854	3212	FALSE
563	1346	28	3	FALSE	2018-12-14	2019	2215	TRUE
564	1346	28	3	FALSE	2018-12-14	2495	2582	TRUE
565	1363	28	3	FALSE	2018-12-14	2083	3212	FALSE
566	1363	28	3	FALSE	2018-12-14	2665	2854	TRUE
567	2762	35	3	FALSE	2018-12-14	2446	2508	TRUE
568	2762	35	3	FALSE	2018-12-14	2790	3212	FALSE
569	2764	35	3	FALSE	2018-12-14	2586	3212	FALSE
570	2764	35	3	FALSE	2018-12-14	3023	3212	FALSE
571	2763	35	3	FALSE	2018-12-14	2464	3212	FALSE
572	370	14	2	TRUE	2018-12-14	2727	2858	TRUE
573	369	14	2	FALSE	2018-12-14	2690	2807	TRUE
574	368	14	2	FALSE	2018-12-14	2610	2736	TRUE
575	368	14	2	FALSE	2018-12-14	3025	3212	FALSE
576	2771	35	3	FALSE	2018-12-14	3057	3212	FALSE
577	1389	28	3	FALSE	2018-12-14	2633	2837	TRUE
578	1378	28	3	FALSE	2018-12-14	1114	3212	FALSE
579	1378	28	3	FALSE	2018-12-14	2386	2572	TRUE
580	1378	28	3	FALSE	2018-12-14	2848	3212	FALSE
581	2766	35	3	FALSE	2018-12-14	2979	3212	FALSE
582	1381	28	3	FALSE	2018-12-14	2403	2552	TRUE
583	1381	28	3	FALSE	2018-12-14	2824	3035	TRUE
584	1383	28	3	FALSE	2018-12-14	2304	2533	TRUE
585	1383	28	3	FALSE	2018-12-14	2804	2998	TRUE
586	2755	35	3	FALSE	2018-12-14	2450	3212	FALSE
587	2759	35	3	FALSE	2018-12-14	2776	3212	FALSE
588	1905	16	3	TRUE	2018-12-14	2428	2670	TRUE
589	1906	16	3	FALSE	2018-12-14	2571	2594	TRUE
590	1906	16	3	FALSE	2018-12-14	2911	3083	TRUE
591	1908	16	3	FALSE	2018-12-14	2548	3212	FALSE
592	1900	16	3	TRUE	2018-12-14	2683	3212	FALSE
593	1912	16	3	FALSE	2018-12-14	2855	3212	FALSE
594	1914	16	3	FALSE	2018-12-14	2682	2755	TRUE
595	1919	16	3	FALSE	2018-12-14	2919	3212	FALSE
596	1921	16	3	TRUE	2018-12-14	2708	2739	TRUE
597	1909	16	3	FALSE	2018-12-14	2714	2854	TRUE
598	2761	35	3	FALSE	2018-12-14	2653	2776	TRUE
599	2758	35	3	FALSE	2018-12-14	2450	2575	TRUE
600	2758	35	3	FALSE	2018-12-14	2979	3212	FALSE
601	1901	16	3	FALSE	2018-12-14	2488	3212	FALSE
602	2646	30	2	FALSE	2018-12-14	3076	3212	FALSE
603	371	14	2	FALSE	2018-12-14	2956	3212	FALSE
604	372	14	2	FALSE	2018-12-14	2557	2630	TRUE
605	372	14	2	FALSE	2018-12-14	2967	3212	FALSE
606	2591	14	2	FALSE	2018-12-14	2949	3088	TRUE
607	2757	35	3	TRUE	2018-12-14	2460	2508	TRUE
608	1897	16	3	FALSE	2018-12-14	2335	2668	TRUE
609	1898	16	3	FALSE	2018-12-14	2330	2640	TRUE
610	1898	16	3	FALSE	2018-12-14	2911	3212	FALSE
611	2760	35	3	FALSE	2018-12-14	2857	2995	TRUE
612	1740	26	3	TRUE	2018-12-14	2706	2876	TRUE
613	1741	26	3	FALSE	2018-12-14	2676	2930	TRUE
614	1745	26	3	TRUE	2018-12-14	2388	2677	TRUE
615	180	7	2	FALSE	2018-12-14	2717	3212	FALSE
616	1637	30	2	FALSE	2018-12-14	2549	2648	TRUE
617	1637	30	2	FALSE	2018-12-14	3010	3212	FALSE
618	167	7	2	FALSE	2018-12-14	2702	3212	FALSE
619	366	14	2	FALSE	2018-12-14	2360	3212	FALSE
620	366	14	2	FALSE	2018-12-14	2747	3212	FALSE
621	1582	31	2	TRUE	2018-12-14	2219	2280	TRUE
622	1582	31	2	TRUE	2018-12-14	2767	2827	TRUE
623	1583	31	2	FALSE	2018-12-14	2678	2790	TRUE
624	1583	31	2	FALSE	2018-12-14	3070	3212	FALSE
625	1584	31	2	FALSE	2018-12-14	2983	3212	FALSE
626	1585	31	2	FALSE	2018-12-14	2854	3007	TRUE
627	1586	31	2	FALSE	2018-12-14	2828	3006	TRUE
628	1587	31	2	TRUE	2018-12-14	2997	3212	FALSE
629	1639	30	2	TRUE	2018-12-14	2565	2837	TRUE
630	1697	21	3	TRUE	2018-12-14	2569	2687	TRUE
631	1697	21	3	TRUE	2018-12-14	2932	3069	TRUE
632	1699	21	3	TRUE	2018-12-14	2932	3070	TRUE
633	1703	21	3	TRUE	2018-12-14	2216	2262	TRUE
634	1703	21	3	TRUE	2018-12-14	3057	3212	FALSE
635	1704	21	3	TRUE	2018-12-14	2183	2259	TRUE
636	1704	21	3	TRUE	2018-12-14	2519	2621	TRUE
637	1704	21	3	TRUE	2018-12-14	2931	3212	FALSE
638	1705	21	3	FALSE	2018-12-14	2482	3212	FALSE
639	1705	21	3	FALSE	2018-12-14	2907	3057	TRUE
640	1706	21	3	TRUE	2018-12-14	2781	2901	TRUE
641	1694	21	3	TRUE	2018-12-14	2801	2901	TRUE
642	1729	34	1	FALSE	2018-12-14	2782	2884	TRUE
643	1730	34	1	FALSE	2018-12-14	2785	2912	TRUE
644	1397	28	3	FALSE	2018-12-14	2624	3212	FALSE
645	1640	30	2	FALSE	2018-12-14	2468	3212	FALSE
646	1643	30	2	TRUE	2018-12-14	2913	3212	FALSE
647	1644	30	2	FALSE	2018-12-14	2835	2912	TRUE
648	1646	30	2	TRUE	2018-12-14	2772	2906	TRUE
649	248	10	2	TRUE	2018-12-14	2754	3212	FALSE
650	1696	21	3	TRUE	2018-12-14	3090	3212	FALSE
651	1691	21	3	TRUE	2018-12-14	2696	2982	TRUE
652	1693	21	3	TRUE	2018-12-14	2808	2860	TRUE
653	1129	26	3	FALSE	2018-12-14	2316	2347	TRUE
654	1129	26	3	FALSE	2018-12-14	2642	2846	TRUE
655	1136	26	3	TRUE	2018-12-14	2265	2439	TRUE
656	1136	26	3	TRUE	2018-12-14	2714	2881	TRUE
657	26	1	2	FALSE	2018-12-14	2620	3212	FALSE
658	549	17	3	FALSE	2018-12-14	2843	3212	FALSE
659	1959	16	3	FALSE	2018-12-14	3091	3212	FALSE
660	558	17	3	TRUE	2018-12-14	2609	3212	FALSE
661	1128	26	3	TRUE	2018-12-14	2673	2881	TRUE
662	1127	26	3	FALSE	2018-12-14	2611	3212	FALSE
663	1782	14	2	FALSE	2018-12-14	2416	3212	FALSE
664	2158	20	1	FALSE	2018-12-14	3059	3212	FALSE
665	2157	20	1	FALSE	2018-12-14	2920	3212	FALSE
666	2155	20	1	FALSE	2018-12-14	2463	2706	TRUE
667	2029	18	2	FALSE	2018-12-14	2774	3212	FALSE
668	2027	18	2	TRUE	2018-12-14	2730	3212	FALSE
669	544	17	3	TRUE	2018-12-14	3028	3212	FALSE
670	542	17	3	TRUE	2018-12-14	2594	3212	FALSE
671	541	17	3	FALSE	2018-12-14	3055	3212	FALSE
672	519	17	3	TRUE	2018-12-14	1950	3212	FALSE
673	528	17	3	TRUE	2018-12-14	2483	2732	TRUE
674	528	17	3	TRUE	2018-12-14	2977	3212	FALSE
675	529	17	3	TRUE	2018-12-14	2275	2483	TRUE
676	529	17	3	TRUE	2018-12-14	2889	3212	FALSE
677	538	17	3	FALSE	2018-12-14	2769	3212	FALSE
678	537	17	3	TRUE	2018-12-14	1948	3212	FALSE
679	537	17	3	TRUE	2018-12-14	2826	2981	TRUE
680	1126	26	3	TRUE	2016-11-13	2388	2451	FALSE
681	545	17	3	TRUE	2017-12-11	2778	2844	FALSE
682	27	1	2	FALSE	2017-05-23	2394	2642	FALSE
683	527	17	3	TRUE	2017-04-24	2120	2613	FALSE
684	1692	21	3	FALSE	2017-02-08	2192	2239	TRUE
685	1692	21	3	FALSE	2017-02-08	2532	2538	FALSE
686	1131	26	3	FALSE	2017-10-08	2710	2780	FALSE
687	550	17	3	TRUE	2018-02-15	2749	2910	FALSE
688	548	17	3	TRUE	2018-03-26	2714	2949	FALSE
689	2401	16	3	FALSE	2018-07-10	2694	2776	TRUE
690	363	14	2	FALSE	2017-09-11	2488	2567	TRUE
691	562	17	3	TRUE	2018-05-14	2961	2998	FALSE
692	1638	30	2	FALSE	2017-10-20	2391	2792	FALSE
693	552	17	3	TRUE	2018-05-14	2941	2998	FALSE
694	1641	30	2	TRUE	2018-08-20	2465	2628	TRUE
695	1641	30	2	TRUE	2018-08-20	2905	3096	FALSE
696	546	17	3	TRUE	2018-03-26	2750	2949	FALSE
697	1743	26	3	FALSE	2018-02-01	2543	2608	TRUE
698	1386	28	3	FALSE	2017-06-15	2488	2665	FALSE
699	1369	28	3	FALSE	2017-06-15	2503	2665	FALSE
700	1380	28	3	FALSE	2016-11-10	2370	2448	FALSE
701	1125	26	3	FALSE	2018-04-28	2337	2438	TRUE
702	1125	26	3	FALSE	2018-04-28	2750	2946	TRUE
703	1392	28	3	FALSE	2017-06-15	2547	2665	FALSE
704	1133	26	3	TRUE	2016-11-07	2410	2445	FALSE
705	1130	26	3	TRUE	2017-07-08	2591	2681	TRUE
706	1391	28	3	FALSE	2017-06-15	2549	2623	TRUE
707	1132	26	3	TRUE	2018-02-01	2396	2550	TRUE
708	1135	26	3	TRUE	2017-11-24	2413	2551	TRUE
709	1371	28	3	FALSE	2018-12-14	2019	2213	TRUE
710	1371	28	3	FALSE	2018-12-14	2483	2629	TRUE
711	1371	28	3	FALSE	2018-12-14	2903	2992	TRUE
712	1387	28	3	FALSE	2018-12-14	2526	3212	FALSE
713	1388	28	3	FALSE	2018-12-14	2485	2711	TRUE
714	1385	28	3	FALSE	2018-12-14	2508	3212	FALSE
715	1744	26	3	TRUE	2018-12-14	2458	2588	TRUE
716	1744	26	3	TRUE	2018-12-14	2849	3212	FALSE
717	136	5	1	TRUE	2018-12-14	1966	3212	FALSE
718	136	5	1	TRUE	2018-12-14	2440	2638	TRUE
719	1379	28	3	FALSE	2018-12-14	2391	3212	FALSE
720	2782	35	3	FALSE	2018-12-14	2876	2926	TRUE
721	1537	28	3	FALSE	2018-12-14	3051	3212	FALSE
722	1555	33	1	FALSE	2018-12-14	3060	3212	FALSE
723	515	17	3	TRUE	2018-12-14	2114	3212	FALSE
724	2778	35	3	FALSE	2018-12-14	3000	3011	TRUE
725	2776	35	3	FALSE	2018-12-14	3024	3212	FALSE
726	2779	35	3	FALSE	2018-12-14	2693	3212	FALSE
727	2767	35	3	FALSE	2018-12-14	2747	2875	TRUE
728	2768	35	3	FALSE	2018-12-14	2712	2879	TRUE
729	2769	35	3	FALSE	2018-12-14	2726	2879	TRUE
730	1405	28	3	FALSE	2018-12-14	2911	3212	FALSE
731	361	14	2	FALSE	2018-12-14	2731	2837	TRUE
732	361	14	2	FALSE	2018-12-14	3079	3212	FALSE
733	1526	28	3	FALSE	2018-12-14	3045	3212	FALSE
734	569	17	3	TRUE	2018-12-14	2897	3212	FALSE
735	565	17	3	TRUE	2018-12-14	2768	3005	TRUE
736	566	17	3	FALSE	2018-12-14	2856	3212	FALSE
737	571	17	3	TRUE	2018-12-14	3103	3212	FALSE
738	1565	32	2	FALSE	2018-12-14	2712	2932	TRUE
739	2379	13	2	FALSE	2018-12-14	2991	3212	FALSE
740	1566	32	2	FALSE	2018-12-14	2847	2947	TRUE
741	2648	30	2	TRUE	2018-12-14	2920	3212	FALSE
742	2119	30	2	FALSE	2018-12-14	3068	3212	FALSE
743	2647	30	2	TRUE	2018-12-14	3094	3212	FALSE
744	1775	13	2	FALSE	2018-12-14	3063	3212	FALSE
745	1647	30	2	FALSE	2018-12-14	2939	3084	TRUE
746	1648	30	2	FALSE	2018-12-14	2942	3212	FALSE
747	1642	30	2	FALSE	2018-12-14	2998	3212	FALSE
748	1711	21	3	TRUE	2018-12-14	3090	3212	FALSE
749	2770	35	3	FALSE	2017-09-27	2768	2769	FALSE
750	572	17	3	FALSE	2018-09-10	2879	3117	FALSE
751	357	14	2	FALSE	2018-07-15	2730	3060	FALSE
