# Supplementary material for: Effect of Bovine Tuberculosis on Selected Productivity Parameters and Trading in Dairy Cattle Kept Under Intensive Husbandry in Central Ethiopia
Source: Front Vet Sci. 2021 Jul 21;8:698768. doi: 10.3389/fvets.2021.698768 (PMC8334357; doi:10.3389/fvets.2021.698768)
Supplement: Supplementary file 1 [file Data_Sheet_1.zip › Analysis/birth_to_calve_df.csv]

	ID	Farm_id	Farm_size	BTB	time1	time2	event
1	747	34	1	FALSE	2015-10-01	2018-12-14	FALSE
2	645	30	2	FALSE	2015-06-02	2017-07-17	TRUE
3	881	20	1	FALSE	2015-02-24	2017-01-25	TRUE
4	84	35	3	FALSE	2015-04-25	2018-04-25	TRUE
5	83	35	3	FALSE	2015-04-03	2018-12-14	FALSE
6	748	34	1	FALSE	2015-02-23	2017-10-13	TRUE
7	635	30	2	FALSE	2015-01-17	2016-11-30	TRUE
8	638	30	2	TRUE	2015-03-24	2018-02-18	TRUE
9	639	30	2	FALSE	2015-06-05	2017-12-02	TRUE
10	641	30	2	TRUE	2015-08-20	2017-09-30	TRUE
11	1584	17	3	TRUE	2015-02-02	2017-04-20	TRUE
12	1585	17	3	TRUE	2015-02-12	2018-12-14	FALSE
13	1588	17	3	TRUE	2015-03-13	2018-04-07	TRUE
14	640	30	2	FALSE	2015-07-19	2017-10-20	FALSE
15	636	30	2	TRUE	2015-03-10	2016-11-27	TRUE
16	95	35	3	FALSE	2016-08-17	2018-12-14	FALSE
17	4630	28	3	FALSE	2016-03-27	2018-12-14	FALSE
18	4631	28	3	FALSE	2016-04-09	2018-12-14	FALSE
19	3834 (94)	35	3	FALSE	2016-10-07	2018-01-12	TRUE
20	4633	28	3	FALSE	2016-06-10	2018-12-14	FALSE
21	2199	17	3	TRUE	2016-10-06	2018-12-14	FALSE
22	3839 (99)	35	3	FALSE	2016-11-22	2018-12-14	FALSE
23	4624	28	3	FALSE	2016-01-29	2018-12-14	FALSE
24	3033	17	3	FALSE	2017-11-02	2018-12-14	FALSE
25	3837 (97)	35	3	FALSE	2016-11-08	2018-12-14	FALSE
26	3840 (100(b)	35	3	FALSE	2016-11-24	2018-12-14	FALSE
27	4629	28	3	FALSE	2016-03-22	2018-07-06	TRUE
28	4626	28	3	FALSE	2016-03-04	2018-12-14	FALSE
29	4627	28	3	FALSE	2016-03-09	2018-12-14	FALSE
30	3841 (101)	35	3	FALSE	2016-11-29	2018-12-14	FALSE
31	3836 (96)	35	3	FALSE	2016-11-06	2018-12-14	FALSE
32	780	33	1	FALSE	2016-05-17	2018-07-15	TRUE
33	961	31	2	FALSE	2017-09-25	2018-12-14	FALSE
34	21901	32	2	FALSE	2016-12-21	2018-12-14	FALSE
35	3830 (90)	35	3	FALSE	2016-02-22	2018-12-14	FALSE
36	3039	17	3	FALSE	2018-02-02	2018-12-14	FALSE
37	2185	17	3	TRUE	2016-09-20	2018-12-14	FALSE
38	104(b)	35	3	FALSE	2017-06-18	2018-12-14	FALSE
39	103	35	3	FALSE	2017-06-03	2018-12-14	FALSE
40	2362	13	2	FALSE	2018-02-05	2018-12-14	FALSE
41	767	32	2	FALSE	2017-08-01	2018-12-14	FALSE
42	779	33	1	FALSE	2016-03-16	2018-12-14	FALSE
43	781	33	1	FALSE	2016-06-25	2018-12-14	FALSE
44	102	35	3	FALSE	2017-03-28	2018-12-14	FALSE
45	2180	17	3	FALSE	2016-06-11	2018-12-14	FALSE
46	2178	17	3	TRUE	2016-05-24	2018-12-14	FALSE
47	9916	30	2	FALSE	2017-06-17	2018-12-14	FALSE
48	2363	13	2	FALSE	2018-02-25	2018-12-14	FALSE
49	778	33	1	FALSE	2016-02-07	2018-12-14	FALSE
50	9921	33	1	FALSE	2017-01-03	2018-12-14	FALSE
51	3036	17	3	TRUE	2017-12-09	2018-12-14	FALSE
52	3833 (93)	35	3	FALSE	2016-03-27	2018-05-16	TRUE
53	3035	17	3	TRUE	2017-12-09	2018-12-14	FALSE
54	92	35	3	FALSE	2016-03-13	2018-06-09	TRUE
55	2173	17	3	TRUE	2015-12-30	2018-12-14	FALSE
56	9922	33	1	FALSE	2017-06-22	2018-12-14	FALSE
57	9923	33	1	FALSE	2017-11-09	2018-12-14	FALSE
58	2189	17	3	TRUE	2016-10-17	2018-12-14	FALSE
59	3796	34	1	FALSE	2017-10-13	2018-12-14	FALSE
60	91	35	3	FALSE	2016-02-25	2017-07-13	TRUE
61	9913	30	2	FALSE	2017-03-07	2018-12-14	FALSE
62	9919	30	2	FALSE	2017-10-25	2018-12-14	FALSE
63	9915	30	2	FALSE	2017-03-30	2018-12-14	FALSE
64	768	32	2	FALSE	2017-12-14	2018-12-14	FALSE
65	85	35	3	FALSE	2015-05-30	2017-09-05	TRUE
66	3040	17	3	FALSE	2018-02-02	2018-12-14	FALSE
67	86	35	3	FALSE	2015-06-15	2017-08-01	TRUE
68	3828 (87)	35	3	FALSE	2015-09-01	2017-08-15	TRUE
69	650	30	2	FALSE	2017-02-19	2018-12-14	FALSE
70	2196	17	3	FALSE	2017-07-09	2018-12-14	FALSE
71	345	26	3	FALSE	2018-02-15	2018-12-14	FALSE
72	gosma lidj (023)	9	2	FALSE	2016-04-28	2018-12-14	FALSE
73	ye mut lidj	10	2	FALSE	2016-02-07	2018-12-14	FALSE
74	ye goda lidj	10	2	FALSE	2016-03-11	2018-12-14	FALSE
75	347	26	3	FALSE	2018-02-21	2018-12-14	FALSE
76	4650	28	3	FALSE	2016-12-15	2018-12-14	FALSE
77	4683	28	3	FALSE	2017-11-21	2018-12-14	FALSE
78	2195	17	3	TRUE	2017-06-06	2018-12-14	FALSE
79	4686	28	3	FALSE	2017-12-17	2018-12-14	FALSE
80	4687	28	3	FALSE	2017-12-21	2018-12-14	FALSE
81	4688	28	3	FALSE	2018-02-08	2018-12-14	FALSE
82	ye dinkanesh lidj (3010)	5	1	FALSE	2016-09-12	2018-12-14	FALSE
83	4681	28	3	FALSE	2017-11-01	2018-12-14	FALSE
84	108	35	3	FALSE	2017-10-19	2018-12-14	FALSE
85	107	35	3	FALSE	2017-09-05	2018-12-14	FALSE
86	2170	17	3	TRUE	2015-12-13	2018-12-14	FALSE
87	109	35	3	FALSE	2017-10-04	2018-12-14	FALSE
88	344	26	3	FALSE	2017-12-31	2018-12-14	FALSE
89	3850 (110)	35	3	FALSE	2017-10-18	2018-12-14	FALSE
90	3857	35	3	FALSE	2018-07-12	2018-12-14	FALSE
91	2364	13	2	FALSE	2018-03-12	2018-12-14	FALSE
92	4618	28	3	FALSE	2015-12-27	2018-06-30	TRUE
93	105	35	3	FALSE	2017-08-01	2018-12-14	FALSE
94	2182	17	3	TRUE	2016-07-05	2018-12-14	FALSE
95	2005	17	3	TRUE	2015-05-29	2018-02-02	TRUE
96	2001(b)	17	3	TRUE	2015-03-30	2017-09-26	TRUE
97	2006	17	3	TRUE	2015-06-09	2018-12-14	FALSE
98	4674	28	3	FALSE	2017-06-05	2018-12-14	FALSE
99	aytima lidj (022)	9	2	FALSE	2016-04-24	2018-12-14	FALSE
100	4675	28	3	TRUE	2017-06-14	2018-12-14	FALSE
101	4677	28	3	FALSE	2017-07-21	2018-12-14	FALSE
102	4678	28	3	FALSE	2017-08-17	2018-12-14	FALSE
103	2192	17	3	TRUE	2016-12-15	2018-12-14	FALSE
104	2191	17	3	TRUE	2016-12-14	2018-12-14	FALSE
105	2200	17	3	TRUE	2017-12-14	2018-12-14	FALSE
106	2002	17	3	FALSE	2015-03-31	2017-12-23	TRUE
107	4604	28	3	FALSE	2015-11-01	2018-12-14	FALSE
108	106	35	3	FALSE	2017-08-24	2018-12-14	FALSE
109	342	26	3	FALSE	2017-11-09	2018-12-14	FALSE
110	2012	17	3	FALSE	2015-07-25	2018-12-14	FALSE
111	2007	17	3	TRUE	2015-06-23	2018-08-27	TRUE
112	2197	17	3	TRUE	2017-09-07	2018-12-14	FALSE
113	762	32	2	FALSE	2015-11-01	2017-08-01	TRUE
114	1174	18	2	FALSE	2015-12-16	2018-12-14	FALSE
115	goda lidj	10	2	FALSE	2016-03-11	2018-12-14	FALSE
116	3216	13	2	FALSE	2016-07-22	2018-05-07	TRUE
117	958	31	2	FALSE	2017-06-08	2018-12-14	FALSE
118	763	32	2	FALSE	2016-03-27	2017-12-14	TRUE
119	956	31	2	FALSE	2016-03-26	2018-12-14	FALSE
120	gete lidj (2133)	7	2	FALSE	2015-12-31	2018-12-14	FALSE
121	955	31	2	FALSE	2016-04-25	2018-12-14	FALSE
122	947 lidj	31	2	FALSE	2017-02-13	2018-12-14	FALSE
123	959	31	2	FALSE	2017-06-28	2018-12-14	FALSE
124	9914	30	2	TRUE	2016-01-21	2018-02-25	TRUE
125	782	33	1	FALSE	2016-11-18	2018-12-14	FALSE
126	2361	13	2	FALSE	2017-12-08	2018-12-14	FALSE
127	1628	15	2	TRUE	2016-09-21	2018-12-14	FALSE
128	945 lidj	31	2	FALSE	2017-04-23	2018-12-14	FALSE
129	gurez lidj (3909)	5	1	TRUE	2017-03-21	2018-12-14	FALSE
130	752	34	1	FALSE	2017-10-16	2018-12-14	FALSE
131	647	30	2	FALSE	2016-09-25	2018-07-23	TRUE
132	649	30	2	FALSE	2016-11-30	2018-12-14	FALSE
133	648	30	2	TRUE	2016-11-27	2018-12-14	FALSE
134	646	30	2	TRUE	2016-09-14	2018-08-18	TRUE
135	1629	15	2	FALSE	2016-10-21	2018-12-14	FALSE
136	338	26	3	FALSE	2017-05-02	2018-12-14	FALSE
137	3217	13	2	FALSE	2016-08-19	2018-07-18	TRUE
138	3218	13	2	FALSE	2016-10-14	2018-12-14	FALSE
139	957	31	2	FALSE	2017-04-23	2018-12-14	FALSE
140	3220	13	2	FALSE	2017-06-18	2018-12-14	FALSE
141	340	26	3	FALSE	2017-06-26	2018-12-14	FALSE
142	21903	32	2	FALSE	2017-04-18	2018-12-14	FALSE
143	337	26	3	FALSE	2017-04-21	2018-12-14	FALSE
144	333	26	3	TRUE	2017-02-13	2018-12-14	FALSE
145	4635	28	3	TRUE	2016-06-19	2018-12-14	FALSE
146	954	31	2	FALSE	2016-02-22	2018-12-14	FALSE
147	4636	28	3	FALSE	2016-08-08	2018-12-14	FALSE
148	4642	28	3	FALSE	2016-09-26	2018-12-14	FALSE
149	4645	28	3	FALSE	2016-10-03	2018-12-14	FALSE
150	335	26	3	FALSE	2017-03-15	2018-12-14	FALSE
151	336	26	3	FALSE	2017-04-02	2018-12-14	FALSE
152	644	30	2	FALSE	2016-04-12	2018-03-19	TRUE
153	3031	17	3	TRUE	2017-11-02	2018-12-14	FALSE
154	2184	17	3	FALSE	2016-09-07	2018-12-14	FALSE
155	gerbab lidj	10	2	FALSE	2017-11-27	2018-12-14	FALSE
156	3032	17	3	TRUE	2017-11-07	2018-12-14	FALSE
157	714	21	3	TRUE	2017-10-29	2018-12-14	FALSE
158	715	21	3	TRUE	2017-10-29	2018-12-14	FALSE
159	3037	17	3	TRUE	2018-01-15	2018-12-14	FALSE
160	708	21	3	FALSE	2017-04-22	2018-12-14	FALSE
161	705	21	3	TRUE	2016-11-09	2018-12-14	FALSE
162	2175	17	3	TRUE	2016-04-09	2018-12-14	FALSE
163	2190	17	3	TRUE	2016-12-07	2018-12-14	FALSE
164	tikmit lidj	9	2	FALSE	2016-10-25	2018-12-14	FALSE
165	637	30	2	FALSE	2016-01-02	2018-05-14	TRUE
166	4614	28	3	FALSE	2015-12-04	2018-12-14	FALSE
167	2169	17	3	TRUE	2015-11-30	2018-12-14	FALSE
168	tikur tecateco	10	2	TRUE	2017-09-12	2018-12-14	FALSE
169	713	21	3	TRUE	2017-07-16	2018-12-14	FALSE
170	1913	16	3	FALSE	2017-07-14	2018-12-14	FALSE
171	1912	16	3	FALSE	2017-07-06	2018-12-14	FALSE
172	753	34	1	FALSE	2017-11-17	2018-12-14	FALSE
173	754	34	1	FALSE	2018-02-26	2018-12-14	FALSE
174	766	32	2	FALSE	2016-08-01	2018-12-14	FALSE
175	707	21	3	TRUE	2017-01-20	2018-12-14	FALSE
176	706	21	3	TRUE	2016-11-17	2018-12-14	FALSE
177	9918	30	2	FALSE	2018-01-29	2018-12-14	FALSE
178	3243	30	2	FALSE	2017-12-02	2018-12-14	FALSE
179	698	21	3	TRUE	2015-12-17	2018-12-14	FALSE
180	700	21	3	TRUE	2016-04-04	2018-12-14	FALSE
181	703	21	3	TRUE	2016-06-07	2018-08-14	TRUE
182	671	21	3	TRUE	2016-03-22	2018-12-14	FALSE
183	712	21	3	TRUE	2017-04-22	2018-12-14	FALSE
184	704	21	3	TRUE	2016-08-06	2018-12-14	FALSE
185	4676	28	3	FALSE	2017-06-15	2018-12-14	FALSE
186	710	21	3	TRUE	2017-03-11	2018-12-14	FALSE
187	4679	28	3	FALSE	2017-10-26	2018-12-14	FALSE
188	2174	17	3	TRUE	2015-12-17	2018-11-02	FALSE
189	1624	15	2	FALSE	2016-01-23	2018-01-10	FALSE
190	88	35	3	FALSE	2015-10-04	2017-09-26	TRUE
191	960	31	2	FALSE	2017-08-29	2017-09-01	FALSE
192	2177	17	3	TRUE	2016-05-23	2017-10-01	FALSE
193	4617	28	3	FALSE	2015-12-26	2017-10-11	FALSE
194	2179	17	3	FALSE	2016-06-10	2017-12-18	FALSE
195	4616	28	3	TRUE	2015-12-25	2016-07-08	FALSE
196	4610	28	3	TRUE	2015-11-10	2018-06-15	FALSE
197	2008	17	3	FALSE	2015-07-01	2018-01-15	TRUE
198	4612	28	3	TRUE	2015-11-20	2016-07-08	FALSE
199	1625	15	2	FALSE	2016-01-24	2018-04-16	FALSE
200	1173	18	2	FALSE	2016-03-09	2017-05-15	FALSE
201	329	26	3	FALSE	2016-07-22	2018-06-27	FALSE
202	330	26	3	FALSE	2016-07-30	2018-06-27	FALSE
203	2003	17	3	TRUE	2015-04-03	2018-03-26	FALSE
204	ye tikur mentiya lidj	10	2	FALSE	2016-01-24	2017-04-16	FALSE
205	331	26	3	FALSE	2016-09-19	2018-06-27	FALSE
206	4668	28	3	FALSE	2017-04-03	2018-12-14	FALSE
