# Supplementary material for: Effect of Bovine Tuberculosis on Selected Productivity Parameters and Trading in Dairy Cattle Kept Under Intensive Husbandry in Central Ethiopia
Source: Front Vet Sci. 2021 Jul 21;8:698768. doi: 10.3389/fvets.2021.698768 (PMC8334357; doi:10.3389/fvets.2021.698768)
Supplement: Supplementary file 1 [file Data_Sheet_1.zip › Analysis/calving_surv_intervals_df.csv]

	id	Farm_id	Farm_size	BTB	Exit_date	time1	time2	event
1	1698	21	3	TRUE	2018-12-14	3038	3212	FALSE
2	1686	21	3	TRUE	2018-12-14	2273	2973	TRUE
3	1686	21	3	TRUE	2018-12-14	2973	3212	FALSE
4	356	14	2	FALSE	2018-12-14	1921	3212	FALSE
5	1677	21	3	TRUE	2018-12-14	2228	2611	TRUE
6	1677	21	3	TRUE	2018-12-14	2611	3212	FALSE
7	235	10	2	TRUE	2018-12-14	2744	3212	FALSE
8	1543	33	1	FALSE	2018-12-14	2318	2816	TRUE
9	1543	33	1	FALSE	2018-12-14	2816	3212	FALSE
10	341	14	2	FALSE	2018-12-14	1777	2758	TRUE
11	341	14	2	FALSE	2018-12-14	2758	3212	FALSE
12	1577	31	2	TRUE	2018-12-14	2614	3089	TRUE
13	1577	31	2	TRUE	2018-12-14	3089	3212	FALSE
14	1576	31	2	TRUE	2018-12-14	2186	2612	TRUE
15	1576	31	2	TRUE	2018-12-14	2612	3212	FALSE
16	1560	32	2	FALSE	2018-12-14	2347	2842	TRUE
17	1560	32	2	FALSE	2018-12-14	2842	3212	FALSE
18	1680	21	3	TRUE	2018-12-14	3034	3212	FALSE
19	1559	32	2	TRUE	2018-12-14	2217	2556	TRUE
20	1559	32	2	TRUE	2018-12-14	2556	3080	TRUE
21	1559	32	2	TRUE	2018-12-14	3080	3212	FALSE
22	1154	26	3	TRUE	2017-07-08	1816	2331	TRUE
23	1154	26	3	TRUE	2017-07-08	2331	2688	FALSE
24	1626	30	2	FALSE	2018-03-02	2662	2925	FALSE
25	1679	21	3	TRUE	2017-01-10	2465	2509	FALSE
26	1678	21	3	FALSE	2016-10-11	2412	2418	FALSE
27	1180	26	3	TRUE	2016-11-27	1852	2465	FALSE
28	1182	26	3	TRUE	2016-11-21	1983	2369	TRUE
29	1182	26	3	TRUE	2016-11-21	2369	2459	FALSE
30	464	17	3	TRUE	2016-12-20	1965	2488	FALSE
31	1188	26	3	TRUE	2016-05-13	1171	2267	FALSE
32	347	14	2	FALSE	2017-09-15	1994	2512	TRUE
33	347	14	2	FALSE	2017-09-15	2512	2757	FALSE
34	349	14	2	FALSE	2017-09-15	2033	2556	TRUE
35	349	14	2	FALSE	2017-09-15	2556	2757	FALSE
36	352	14	2	TRUE	2017-09-15	1970	2757	FALSE
37	359	14	2	FALSE	2017-09-15	2738	2757	FALSE
38	462	17	3	TRUE	2017-02-14	1966	2544	FALSE
39	466	17	3	TRUE	2016-12-18	1939	2486	FALSE
40	477	17	3	TRUE	2017-07-06	1996	2482	TRUE
41	477	17	3	TRUE	2017-07-06	2482	2686	FALSE
42	1834	15	2	TRUE	2017-10-14	2398	2786	FALSE
43	460	17	3	TRUE	2017-07-06	1927	2686	FALSE
44	1192	26	3	TRUE	2016-05-13	2132	2267	FALSE
45	342	14	2	TRUE	2016-12-18	1993	2486	FALSE
46	1963	18	2	TRUE	2017-02-24	2211	2509	TRUE
47	1963	18	2	TRUE	2017-02-24	2509	2554	FALSE
48	1962	18	2	TRUE	2017-02-24	2210	2554	FALSE
49	1628	30	2	TRUE	2018-08-18	2048	2487	TRUE
50	1628	30	2	TRUE	2018-08-18	2487	2893	TRUE
51	1628	30	2	TRUE	2018-08-18	2893	3094	FALSE
52	1903	16	3	FALSE	2017-06-05	2183	2655	FALSE
53	1902	16	3	TRUE	2017-09-12	2146	2754	FALSE
54	1195	26	3	TRUE	2016-06-12	0	2297	FALSE
55	1808	15	2	FALSE	2018-12-14	2351	3036	TRUE
56	1808	15	2	FALSE	2018-12-14	3036	3212	FALSE
57	1812	15	2	TRUE	2018-12-14	2439	3212	FALSE
58	1727	34	1	FALSE	2018-12-14	2376	2785	TRUE
59	1727	34	1	FALSE	2018-12-14	2785	3212	FALSE
60	1818	15	2	TRUE	2018-12-14	2157	2869	TRUE
61	1818	15	2	TRUE	2018-12-14	2869	3212	FALSE
62	2875	10	2	FALSE	2018-12-14	2852	3212	FALSE
63	1820	15	2	TRUE	2018-12-14	2258	2847	TRUE
64	1820	15	2	TRUE	2018-12-14	2847	3212	FALSE
65	2874	10	2	FALSE	2018-12-14	2830	3212	FALSE
66	1819	15	2	FALSE	2018-12-14	2124	2599	TRUE
67	1819	15	2	FALSE	2018-12-14	2599	3077	TRUE
68	1819	15	2	FALSE	2018-12-14	3077	3212	FALSE
69	1630	30	2	FALSE	2018-12-14	2098	2588	TRUE
70	1630	30	2	FALSE	2018-12-14	2588	3056	TRUE
71	1630	30	2	FALSE	2018-12-14	3056	3212	FALSE
72	1824	15	2	FALSE	2018-12-14	2611	3212	FALSE
73	1682	21	3	TRUE	2018-12-14	2285	2616	TRUE
74	1682	21	3	TRUE	2018-12-14	2616	3034	TRUE
75	1682	21	3	TRUE	2018-12-14	3034	3212	FALSE
76	1673	21	3	TRUE	2018-12-14	2249	3212	FALSE
77	1634	30	2	TRUE	2018-12-14	2207	2853	TRUE
78	1634	30	2	TRUE	2018-12-14	2853	3212	FALSE
79	1633	30	2	FALSE	2018-12-14	2402	2798	TRUE
80	1633	30	2	FALSE	2018-12-14	2798	3212	FALSE
81	1685	21	3	TRUE	2018-12-14	2618	3212	FALSE
82	1629	30	2	TRUE	2018-12-14	2150	2492	TRUE
83	1629	30	2	TRUE	2018-12-14	2492	2980	TRUE
84	1629	30	2	TRUE	2018-12-14	2980	3212	FALSE
85	1688	21	3	TRUE	2018-12-14	2297	2783	TRUE
86	1688	21	3	TRUE	2018-12-14	2783	3212	FALSE
87	1870	16	3	FALSE	2018-12-14	2335	2911	TRUE
88	1870	16	3	FALSE	2018-12-14	2911	3212	FALSE
89	1627	30	2	FALSE	2018-12-14	2207	2667	TRUE
90	1627	30	2	FALSE	2018-12-14	2667	3064	TRUE
91	1627	30	2	FALSE	2018-12-14	3064	3212	FALSE
92	1723	34	1	FALSE	2018-12-14	2284	2921	TRUE
93	1723	34	1	FALSE	2018-12-14	2921	3212	FALSE
94	1575	31	2	TRUE	2018-12-14	2175	2754	TRUE
95	1575	31	2	TRUE	2018-12-14	2754	3212	FALSE
96	1724	34	1	FALSE	2018-12-14	2337	2820	TRUE
97	1724	34	1	FALSE	2018-12-14	2820	3212	FALSE
98	1631	30	2	FALSE	2018-12-14	2333	2797	TRUE
99	1631	30	2	FALSE	2018-12-14	2797	3212	FALSE
100	1957	16	3	TRUE	2018-12-14	2575	3212	FALSE
101	1966	18	2	TRUE	2018-12-14	2202	3212	FALSE
102	1979	18	2	FALSE	2018-12-14	2177	3212	FALSE
103	2000	18	2	TRUE	2018-12-14	2420	3212	FALSE
104	2176	5	1	TRUE	2018-12-14	2850	3212	FALSE
105	2303	26	3	TRUE	2018-12-14	2139	2610	TRUE
106	2303	26	3	TRUE	2018-12-14	2610	2994	TRUE
107	2303	26	3	TRUE	2018-12-14	2994	3212	FALSE
108	2412	17	3	TRUE	2018-12-14	2125	3212	FALSE
109	1873	16	3	FALSE	2018-12-14	2303	3212	FALSE
110	1832	15	2	TRUE	2018-12-14	2156	2697	TRUE
111	1832	15	2	TRUE	2018-12-14	2697	3212	FALSE
112	1833	15	2	FALSE	2018-12-14	2429	2870	TRUE
113	1833	15	2	FALSE	2018-12-14	2870	3212	FALSE
114	1835	15	2	TRUE	2018-12-14	2888	3212	FALSE
115	2872	10	2	FALSE	2018-12-14	2697	3212	FALSE
116	1869	16	3	FALSE	2018-12-14	2414	2716	TRUE
117	1869	16	3	FALSE	2018-12-14	2716	3212	FALSE
118	1759	13	2	FALSE	2018-12-14	2274	3051	TRUE
119	1759	13	2	FALSE	2018-12-14	3051	3212	FALSE
120	1826	15	2	TRUE	2018-12-14	2746	3212	FALSE
121	1891	16	3	TRUE	2018-12-14	3094	3212	FALSE
122	1889	16	3	FALSE	2018-12-14	2576	2915	TRUE
123	1889	16	3	FALSE	2018-12-14	2915	3212	FALSE
124	1888	16	3	FALSE	2018-12-14	2727	3212	FALSE
125	1871	16	3	FALSE	2018-12-14	2725	3212	FALSE
126	1886	16	3	FALSE	2018-12-14	2844	3212	FALSE
127	1881	16	3	FALSE	2018-12-14	2296	3212	FALSE
128	1875	16	3	FALSE	2018-12-14	2268	3212	FALSE
129	1874	16	3	FALSE	2018-12-14	2578	2915	TRUE
130	1874	16	3	FALSE	2018-12-14	2915	3212	FALSE
131	2179	7	2	FALSE	2018-12-14	2453	2864	TRUE
132	2179	7	2	FALSE	2018-12-14	2864	3212	FALSE
133	1887	16	3	FALSE	2018-12-14	2452	2853	TRUE
134	1887	16	3	FALSE	2018-12-14	2853	3212	FALSE
135	240	10	2	FALSE	2018-12-14	2574	3212	FALSE
136	174	7	2	FALSE	2018-12-14	2032	3212	FALSE
137	177	7	2	FALSE	2018-12-14	1964	2573	TRUE
138	177	7	2	FALSE	2018-12-14	2573	3212	FALSE
139	217	9	2	FALSE	2018-12-14	2264	3212	FALSE
140	221	9	2	TRUE	2018-12-14	2252	3212	FALSE
141	230	10	2	FALSE	2018-12-14	2745	3212	FALSE
142	232	10	2	TRUE	2018-12-14	2204	3212	FALSE
143	502	17	3	TRUE	2018-12-14	1955	2415	TRUE
144	502	17	3	TRUE	2018-12-14	2415	3212	FALSE
145	237	10	2	FALSE	2018-12-14	2157	2577	TRUE
146	237	10	2	FALSE	2018-12-14	2577	3212	FALSE
147	351	14	2	FALSE	2018-12-14	2029	2330	TRUE
148	351	14	2	FALSE	2018-12-14	2330	3212	FALSE
149	355	14	2	FALSE	2018-12-14	2274	3212	FALSE
150	463	17	3	TRUE	2018-12-14	2233	2989	TRUE
151	463	17	3	TRUE	2018-12-14	2989	3212	FALSE
152	468	17	3	TRUE	2018-12-14	2064	3212	FALSE
153	469	17	3	FALSE	2018-12-14	2212	2871	TRUE
154	469	17	3	FALSE	2018-12-14	2871	3212	FALSE
155	489	17	3	TRUE	2018-12-14	2016	2410	TRUE
156	489	17	3	TRUE	2018-12-14	2410	2871	TRUE
157	489	17	3	TRUE	2018-12-14	2871	3212	FALSE
158	496	17	3	TRUE	2018-12-14	2027	2897	TRUE
159	496	17	3	TRUE	2018-12-14	2897	3212	FALSE
160	498	17	3	TRUE	2018-12-14	1966	2278	TRUE
161	498	17	3	TRUE	2018-12-14	2278	3060	TRUE
162	498	17	3	TRUE	2018-12-14	3060	3212	FALSE
163	1761	13	2	FALSE	2018-12-14	2563	3057	TRUE
164	1761	13	2	FALSE	2018-12-14	3057	3212	FALSE
165	1769	13	2	FALSE	2018-12-14	2777	3212	FALSE
166	2	1	2	FALSE	2018-12-14	2073	3212	FALSE
167	5	1	2	FALSE	2018-12-14	2312	3212	FALSE
168	7	1	2	FALSE	2018-12-14	2607	3212	FALSE
169	15	1	2	FALSE	2018-12-14	2318	3212	FALSE
170	172	7	2	FALSE	2018-12-14	2133	2504	TRUE
171	172	7	2	FALSE	2018-12-14	2504	3212	FALSE
172	168	7	2	FALSE	2018-12-14	2162	2590	TRUE
173	168	7	2	FALSE	2018-12-14	2590	3212	FALSE
174	2114	30	2	FALSE	2018-12-14	2697	3060	TRUE
175	2114	30	2	FALSE	2018-12-14	3060	3212	FALSE
176	129	5	1	TRUE	2018-12-14	1976	2389	TRUE
177	129	5	1	TRUE	2018-12-14	2389	3212	FALSE
178	130	5	1	TRUE	2018-12-14	1902	3212	FALSE
179	133	5	1	TRUE	2018-12-14	1931	2302	TRUE
180	133	5	1	TRUE	2018-12-14	2302	3212	FALSE
181	137	5	1	TRUE	2018-12-14	2022	2308	TRUE
182	137	5	1	TRUE	2018-12-14	2308	2884	TRUE
183	137	5	1	TRUE	2018-12-14	2884	3212	FALSE
184	140	5	1	TRUE	2018-12-14	2276	3212	FALSE
185	504	17	3	TRUE	2018-12-14	2022	2458	TRUE
186	504	17	3	TRUE	2018-12-14	2458	3212	FALSE
187	19	1	2	FALSE	2018-12-14	2298	3212	FALSE
188	1178	26	3	TRUE	2018-12-14	1971	2323	TRUE
189	1178	26	3	TRUE	2018-12-14	2323	2913	TRUE
190	1178	26	3	TRUE	2018-12-14	2913	3212	FALSE
191	1179	26	3	TRUE	2018-12-14	1956	2761	TRUE
192	1179	26	3	TRUE	2018-12-14	2761	3212	FALSE
193	1181	26	3	TRUE	2018-12-14	1876	2306	TRUE
194	1181	26	3	TRUE	2018-12-14	2306	3212	FALSE
195	1323	28	3	FALSE	2018-12-14	1747	2141	TRUE
196	1323	28	3	FALSE	2018-12-14	2141	2487	TRUE
197	1323	28	3	FALSE	2018-12-14	2487	3212	FALSE
198	1331	28	3	FALSE	2018-12-14	2054	2434	TRUE
199	1331	28	3	FALSE	2018-12-14	2434	3212	FALSE
200	1340	28	3	FALSE	2018-12-14	1568	2202	TRUE
201	1340	28	3	FALSE	2018-12-14	2202	2817	TRUE
202	1340	28	3	FALSE	2018-12-14	2817	3212	FALSE
203	1347	28	3	FALSE	2018-12-14	1920	2408	TRUE
204	1347	28	3	FALSE	2018-12-14	2408	2798	TRUE
205	1347	28	3	FALSE	2018-12-14	2798	3212	FALSE
206	1352	28	3	FALSE	2018-12-14	2004	3212	FALSE
207	499	17	3	TRUE	2018-12-14	2005	2795	TRUE
208	499	17	3	TRUE	2018-12-14	2795	3212	FALSE
209	1487	7	2	FALSE	2018-12-14	2295	3212	FALSE
210	1172	26	3	TRUE	2018-12-14	1512	2026	TRUE
211	1172	26	3	TRUE	2018-12-14	2026	2910	TRUE
212	1172	26	3	TRUE	2018-12-14	2910	3212	FALSE
213	1760	13	2	FALSE	2018-12-14	2297	2668	TRUE
214	1760	13	2	FALSE	2018-12-14	2668	3212	FALSE
215	1763	13	2	FALSE	2018-12-14	2365	2920	TRUE
216	1763	13	2	FALSE	2018-12-14	2920	3212	FALSE
217	1766	13	2	FALSE	2018-12-14	2416	2900	TRUE
218	1766	13	2	FALSE	2018-12-14	2900	3212	FALSE
219	1767	13	2	FALSE	2018-12-14	2421	2935	TRUE
220	1767	13	2	FALSE	2018-12-14	2935	3212	FALSE
221	1544	33	1	FALSE	2018-12-14	2209	2502	TRUE
222	1544	33	1	FALSE	2018-12-14	2502	2926	TRUE
223	1544	33	1	FALSE	2018-12-14	2926	3212	FALSE
224	1548	33	1	FALSE	2018-12-14	2271	2718	TRUE
225	1548	33	1	FALSE	2018-12-14	2718	3058	TRUE
226	1548	33	1	FALSE	2018-12-14	3058	3212	FALSE
227	1550	33	1	FALSE	2018-12-14	2456	2812	TRUE
228	1550	33	1	FALSE	2018-12-14	2812	3212	FALSE
229	1562	32	2	FALSE	2018-12-14	2243	2607	TRUE
230	1562	32	2	FALSE	2018-12-14	2607	2932	TRUE
231	1562	32	2	FALSE	2018-12-14	2932	3212	FALSE
232	1374	28	3	FALSE	2018-12-14	2205	2619	TRUE
233	1374	28	3	FALSE	2018-12-14	2619	3212	FALSE
234	1146	26	3	TRUE	2018-12-14	1911	2391	TRUE
235	1146	26	3	TRUE	2018-12-14	2391	2864	TRUE
236	1146	26	3	TRUE	2018-12-14	2864	3212	FALSE
237	509	17	3	TRUE	2018-12-14	2245	3212	FALSE
238	510	17	3	TRUE	2018-12-14	2361	2656	TRUE
239	510	17	3	TRUE	2018-12-14	2656	3057	TRUE
240	510	17	3	TRUE	2018-12-14	3057	3212	FALSE
241	513	17	3	TRUE	2018-12-14	1943	3212	FALSE
242	518	17	3	FALSE	2018-12-14	1974	2320	TRUE
243	518	17	3	FALSE	2018-12-14	2320	2789	TRUE
244	518	17	3	FALSE	2018-12-14	2789	3212	FALSE
245	523	17	3	TRUE	2018-12-14	2025	2397	TRUE
246	523	17	3	TRUE	2018-12-14	2397	2970	TRUE
247	523	17	3	TRUE	2018-12-14	2970	3212	FALSE
248	524	17	3	TRUE	2018-12-14	2020	2489	TRUE
249	524	17	3	TRUE	2018-12-14	2489	3104	TRUE
250	524	17	3	TRUE	2018-12-14	3104	3212	FALSE
251	532	17	3	TRUE	2018-12-14	2458	3090	TRUE
252	532	17	3	TRUE	2018-12-14	3090	3212	FALSE
253	534	17	3	TRUE	2018-12-14	1993	2416	TRUE
254	534	17	3	TRUE	2018-12-14	2416	2805	TRUE
255	534	17	3	TRUE	2018-12-14	2805	3212	FALSE
256	2154	20	1	FALSE	2018-12-14	2157	2722	TRUE
257	2154	20	1	FALSE	2018-12-14	2722	3212	FALSE
258	1140	26	3	TRUE	2018-12-14	1660	2025	TRUE
259	1140	26	3	TRUE	2018-12-14	2025	2633	TRUE
260	1140	26	3	TRUE	2018-12-14	2633	3212	FALSE
261	1145	26	3	TRUE	2018-12-14	1987	2596	TRUE
262	1145	26	3	TRUE	2018-12-14	2596	3212	FALSE
263	1173	26	3	TRUE	2018-12-14	1962	3212	FALSE
264	1147	26	3	TRUE	2018-12-14	1888	2466	TRUE
265	1147	26	3	TRUE	2018-12-14	2466	2871	TRUE
266	1147	26	3	TRUE	2018-12-14	2871	3212	FALSE
267	1149	26	3	TRUE	2018-12-14	1933	2823	TRUE
268	1149	26	3	TRUE	2018-12-14	2823	3212	FALSE
269	1150	26	3	TRUE	2018-12-14	2032	2819	TRUE
270	1150	26	3	TRUE	2018-12-14	2819	3212	FALSE
271	1151	26	3	TRUE	2018-12-14	1854	2228	TRUE
272	1151	26	3	TRUE	2018-12-14	2228	2656	TRUE
273	1151	26	3	TRUE	2018-12-14	2656	3212	FALSE
274	1152	26	3	TRUE	2018-12-14	1684	2148	TRUE
275	1152	26	3	TRUE	2018-12-14	2148	2621	TRUE
276	1152	26	3	TRUE	2018-12-14	2621	3046	TRUE
277	1155	26	3	TRUE	2018-12-14	1688	3212	FALSE
278	1156	26	3	FALSE	2018-12-14	1739	2184	TRUE
279	1156	26	3	FALSE	2018-12-14	2184	3212	FALSE
280	1157	26	3	TRUE	2018-12-14	1706	2237	TRUE
281	1157	26	3	TRUE	2018-12-14	2237	2889	TRUE
282	1157	26	3	TRUE	2018-12-14	2889	3212	FALSE
283	1158	26	3	TRUE	2018-12-14	2033	3212	FALSE
284	1159	26	3	TRUE	2018-12-14	1797	2205	TRUE
285	1159	26	3	TRUE	2018-12-14	2205	2676	TRUE
286	1159	26	3	TRUE	2018-12-14	2676	3212	FALSE
287	1170	26	3	TRUE	2018-12-14	1860	2334	TRUE
288	1170	26	3	TRUE	2018-12-14	2334	2836	TRUE
289	1170	26	3	TRUE	2018-12-14	2836	3212	FALSE
290	1142	26	3	TRUE	2018-12-14	2199	2615	TRUE
291	1142	26	3	TRUE	2018-12-14	2615	2957	TRUE
292	1142	26	3	TRUE	2018-12-14	2957	3212	FALSE
293	2747	35	3	TRUE	2018-12-14	2255	2735	TRUE
294	2747	35	3	TRUE	2018-12-14	2735	3212	FALSE
295	2750	35	3	FALSE	2018-12-14	2186	2848	TRUE
296	2750	35	3	FALSE	2018-12-14	2848	3212	FALSE
297	2645	20	1	FALSE	2018-12-14	2524	3212	FALSE
298	2684	21	3	TRUE	2018-12-14	2309	2993	TRUE
299	2684	21	3	TRUE	2018-12-14	2993	3212	FALSE
300	2685	21	3	TRUE	2018-12-14	2301	2932	TRUE
301	2685	21	3	TRUE	2018-12-14	2932	3212	FALSE
302	2756	35	3	FALSE	2018-12-14	2449	3212	FALSE
303	2754	35	3	FALSE	2018-12-14	2173	2895	TRUE
304	2754	35	3	FALSE	2018-12-14	2895	3212	FALSE
305	2686	21	3	TRUE	2018-12-14	2292	3212	FALSE
306	2687	21	3	TRUE	2018-12-14	2340	2669	TRUE
307	2687	21	3	TRUE	2018-12-14	2669	3016	TRUE
308	2687	21	3	TRUE	2018-12-14	3016	3212	FALSE
309	2688	21	3	FALSE	2018-12-14	2350	3212	FALSE
310	2917	18	2	FALSE	2018-12-14	2567	3002	TRUE
311	2917	18	2	FALSE	2018-12-14	3002	3212	FALSE
312	2690	21	3	TRUE	2018-12-14	2352	2931	TRUE
313	2690	21	3	TRUE	2018-12-14	2931	3212	FALSE
314	2745	35	3	TRUE	2018-12-14	1965	2469	TRUE
315	2745	35	3	TRUE	2018-12-14	2469	3035	TRUE
316	2745	35	3	TRUE	2018-12-14	3035	3212	FALSE
317	2742	35	3	FALSE	2018-12-14	1934	2486	TRUE
318	2742	35	3	FALSE	2018-12-14	2486	2980	TRUE
319	2742	35	3	FALSE	2018-12-14	2980	3212	FALSE
320	2692	21	3	TRUE	2018-12-14	2447	3212	FALSE
321	2739	35	3	FALSE	2018-12-14	1884	2467	TRUE
322	2739	35	3	FALSE	2018-12-14	2467	3212	FALSE
323	2738	35	3	FALSE	2018-12-14	1839	2578	TRUE
324	2738	35	3	FALSE	2018-12-14	2578	3212	FALSE
325	2737	35	3	TRUE	2018-12-14	2272	2668	TRUE
326	2737	35	3	TRUE	2018-12-14	2668	3212	FALSE
327	2736	35	3	TRUE	2018-12-14	1718	2414	TRUE
328	2736	35	3	TRUE	2018-12-14	2414	2759	TRUE
329	2736	35	3	TRUE	2018-12-14	2759	3212	FALSE
330	2735	35	3	FALSE	2018-12-14	1811	3212	FALSE
331	2730	35	3	FALSE	2018-12-14	2189	2551	TRUE
332	2730	35	3	FALSE	2018-12-14	2551	3212	FALSE
333	2689	21	3	TRUE	2018-12-14	2324	2801	TRUE
334	2689	21	3	TRUE	2018-12-14	2801	3212	FALSE
335	2909	14	2	FALSE	2018-12-14	2736	3212	FALSE
336	2908	14	2	FALSE	2018-12-14	2460	3212	FALSE
337	1825	15	2	FALSE	2017-07-24	2239	2685	TRUE
338	1825	15	2	FALSE	2017-07-24	2685	2704	FALSE
339	1184	26	3	FALSE	2017-03-16	1861	2574	FALSE
340	1176	26	3	TRUE	2018-04-02	1581	2812	TRUE
341	1176	26	3	TRUE	2018-04-02	2812	2956	FALSE
342	1169	26	3	TRUE	2017-03-15	1796	2374	TRUE
343	1169	26	3	TRUE	2017-03-15	2374	2573	FALSE
344	1168	26	3	TRUE	2017-03-04	2098	2533	TRUE
345	1168	26	3	TRUE	2017-03-04	2533	2562	FALSE
346	1163	26	3	FALSE	2017-08-24	1528	1904	TRUE
347	1163	26	3	FALSE	2017-08-24	1904	2609	TRUE
348	1163	26	3	FALSE	2017-08-24	2609	2735	FALSE
349	1160	26	3	TRUE	2018-07-06	2573	3051	FALSE
350	1153	26	3	TRUE	2018-07-02	1579	2285	TRUE
351	1153	26	3	TRUE	2018-07-02	2285	3046	TRUE
352	1153	26	3	TRUE	2018-07-02	3046	3047	FALSE
353	1164	26	3	TRUE	2016-08-02	1197	2086	TRUE
354	1164	26	3	TRUE	2016-08-02	2086	2348	FALSE
355	1578	31	2	TRUE	2017-09-20	2219	2762	FALSE
356	1366	28	3	FALSE	2017-12-01	2030	2494	TRUE
357	1366	28	3	FALSE	2017-12-01	2494	2834	FALSE
358	1580	31	2	FALSE	2018-07-22	2378	2740	TRUE
359	1580	31	2	FALSE	2018-07-22	2740	3067	FALSE
360	517	17	3	TRUE	2017-10-15	2001	2780	TRUE
361	517	17	3	TRUE	2017-10-15	2780	2787	FALSE
362	1561	32	2	FALSE	2017-07-25	2207	2705	FALSE
363	6	1	2	FALSE	2017-06-10	2325	2660	FALSE
364	1549	33	1	FALSE	2018-07-22	2310	3067	FALSE
365	1171	26	3	FALSE	2017-05-31	1984	2468	TRUE
366	1171	26	3	FALSE	2017-05-31	2468	2650	FALSE
367	487	17	3	FALSE	2016-12-22	1947	2490	FALSE
368	1980	18	2	FALSE	2016-12-16	2242	2484	FALSE
369	486	17	3	TRUE	2016-12-21	2003	2489	FALSE
370	491	17	3	TRUE	2016-12-22	1975	2490	FALSE
371	461	17	3	FALSE	2016-12-17	1990	2485	FALSE
372	231	10	2	FALSE	2017-04-17	2380	2606	FALSE
373	1337	28	3	FALSE	2018-01-25	1239	2543	TRUE
374	1337	28	3	FALSE	2018-01-25	2543	2889	FALSE
375	212	9	2	TRUE	2018-01-11	2835	2875	FALSE
376	1174	26	3	TRUE	2018-02-11	1999	2623	TRUE
377	1174	26	3	TRUE	2018-02-11	2623	2906	FALSE
378	1335	28	3	TRUE	2016-07-08	1700	2162	TRUE
379	1335	28	3	TRUE	2016-07-08	2162	2323	FALSE
380	1358	28	3	TRUE	2016-07-08	2033	2323	FALSE
381	2301	26	3	TRUE	2017-09-11	1438	2753	FALSE
382	1687	21	3	TRUE	2017-01-12	2276	2511	FALSE
383	474	17	3	TRUE	2017-02-06	2143	2536	FALSE
384	473	17	3	FALSE	2018-02-15	1909	2238	TRUE
385	473	17	3	FALSE	2018-02-15	2238	2842	TRUE
386	473	17	3	FALSE	2018-02-15	2842	2910	FALSE
387	1683	21	3	TRUE	2018-01-18	2211	2598	TRUE
388	1683	21	3	TRUE	2018-01-18	2598	2882	FALSE
389	472	17	3	TRUE	2018-10-26	1935	2541	TRUE
390	472	17	3	TRUE	2018-10-26	2541	3163	FALSE
391	1681	21	3	TRUE	2018-06-21	2427	2929	TRUE
392	1681	21	3	TRUE	2018-06-21	2929	3036	FALSE
393	1675	21	3	TRUE	2017-04-27	2455	2616	FALSE
394	2699	21	3	TRUE	2016-11-03	2269	2441	FALSE
395	535	17	3	TRUE	2017-04-13	1965	2288	TRUE
396	535	17	3	TRUE	2017-04-13	2288	2569	TRUE
397	535	17	3	TRUE	2017-04-13	2569	2602	FALSE
398	1166	26	3	FALSE	2018-05-08	1864	2820	TRUE
399	1166	26	3	FALSE	2018-05-08	2820	2992	FALSE
400	525	17	3	TRUE	2018-02-07	2030	2902	FALSE
401	501	17	3	TRUE	2017-12-15	2013	2848	FALSE
402	1167	26	3	TRUE	2017-07-27	1528	2554	TRUE
403	1167	26	3	TRUE	2017-07-27	2554	2707	FALSE
404	497	17	3	TRUE	2017-10-23	1995	2795	FALSE
405	1162	26	3	FALSE	2017-04-22	2079	2446	TRUE
406	1162	26	3	FALSE	2017-04-22	2446	2611	FALSE
407	503	17	3	TRUE	2017-03-31	1980	2548	TRUE
408	503	17	3	TRUE	2017-03-31	2548	2589	FALSE
409	1998	18	2	TRUE	2017-05-15	2476	2634	FALSE
410	1988	18	2	TRUE	2016-12-18	2439	2486	FALSE
411	1999	18	2	TRUE	2017-05-15	2458	2634	FALSE
412	2007	18	2	FALSE	2017-05-15	2199	2634	FALSE
413	1968	18	2	TRUE	2017-05-15	2427	2634	FALSE
414	1991	18	2	FALSE	2017-05-15	2179	2551	TRUE
415	1991	18	2	FALSE	2017-05-15	2551	2634	FALSE
416	1971	18	2	FALSE	2017-02-24	2118	2509	TRUE
417	1971	18	2	FALSE	2017-02-24	2509	2554	FALSE
418	2682	21	3	TRUE	2016-05-20	2166	2274	FALSE
419	1878	16	3	FALSE	2018-07-10	2356	2721	TRUE
420	1878	16	3	FALSE	2018-07-10	2721	3055	FALSE
421	1885	16	3	FALSE	2018-07-10	2686	3055	FALSE
422	1985	18	2	TRUE	2017-05-15	2550	2634	FALSE
423	1893	16	3	TRUE	2017-09-12	2130	2754	FALSE
424	2302	26	3	TRUE	2016-08-19	2278	2365	FALSE
425	2010	18	2	FALSE	2017-05-15	2476	2634	FALSE
426	2012	18	2	TRUE	2017-05-15	2543	2634	FALSE
427	1984	18	2	TRUE	2017-05-15	2473	2634	FALSE
428	1958	16	3	FALSE	2017-09-12	2435	2754	FALSE
429	505	17	3	TRUE	2017-01-18	1935	2294	TRUE
430	505	17	3	TRUE	2017-01-18	2294	2517	FALSE
431	539	17	3	TRUE	2017-02-14	1933	2324	TRUE
432	539	17	3	TRUE	2017-02-14	2324	2544	FALSE
433	478	17	3	TRUE	2016-12-18	1964	2486	FALSE
434	479	17	3	FALSE	2017-08-19	1993	2297	TRUE
435	479	17	3	FALSE	2017-08-19	2297	2689	TRUE
436	479	17	3	FALSE	2017-08-19	2689	2730	FALSE
437	481	17	3	TRUE	2018-05-14	1935	2998	FALSE
438	485	17	3	TRUE	2017-01-18	1934	2439	TRUE
439	485	17	3	TRUE	2017-01-18	2439	2517	FALSE
440	492	17	3	FALSE	2016-12-20	1999	2275	TRUE
441	492	17	3	FALSE	2016-12-20	2275	2488	FALSE
442	500	17	3	TRUE	2017-03-26	1978	2512	TRUE
443	500	17	3	TRUE	2017-03-26	2512	2584	FALSE
444	508	17	3	TRUE	2018-03-26	2027	2949	FALSE
445	511	17	3	TRUE	2017-01-18	2112	2517	FALSE
446	512	17	3	TRUE	2017-01-18	2115	2517	FALSE
447	514	17	3	TRUE	2018-11-12	1965	2303	TRUE
448	514	17	3	TRUE	2018-11-12	2303	3180	FALSE
449	516	17	3	TRUE	2017-07-06	2123	2543	TRUE
450	516	17	3	TRUE	2017-07-06	2543	2686	FALSE
451	526	17	3	TRUE	2018-01-01	1993	2424	TRUE
452	526	17	3	TRUE	2018-01-01	2424	2865	FALSE
453	533	17	3	TRUE	2017-05-20	2020	2639	FALSE
454	1757	13	2	FALSE	2017-07-23	2512	2703	FALSE
455	493	17	3	TRUE	2017-08-19	1660	2730	FALSE
456	343	14	2	FALSE	2018-04-18	2018	2972	FALSE
457	131	5	1	TRUE	2017-01-28	1841	2527	FALSE
458	132	5	1	TRUE	2017-09-05	1719	2579	TRUE
459	132	5	1	TRUE	2017-09-05	2579	2747	FALSE
460	134	5	1	TRUE	2018-01-03	1931	2867	FALSE
461	138	5	1	TRUE	2016-12-22	1897	2490	FALSE
462	475	17	3	TRUE	2017-07-06	2056	2686	FALSE
463	211	9	2	TRUE	2017-06-13	2248	2663	FALSE
464	213	9	2	TRUE	2017-10-11	2478	2783	FALSE
465	216	9	2	TRUE	2017-11-25	2250	2828	FALSE
466	220	9	2	TRUE	2017-11-25	2727	2828	FALSE
467	238	10	2	FALSE	2017-04-16	2157	2504	TRUE
468	238	10	2	FALSE	2017-04-16	2504	2605	FALSE
469	353	14	2	FALSE	2018-04-18	2024	2784	TRUE
470	353	14	2	FALSE	2018-04-18	2784	2972	FALSE
471	358	14	2	FALSE	2018-04-18	2442	2972	FALSE
472	2734	35	3	FALSE	2017-06-15	1872	2665	FALSE
473	536	17	3	TRUE	2017-08-19	2028	2489	TRUE
474	536	17	3	TRUE	2017-08-19	2489	2730	FALSE
475	2304	26	3	TRUE	2017-11-25	2097	2828	FALSE
476	2748	35	3	FALSE	2017-09-11	1867	2753	FALSE
477	2741	35	3	FALSE	2017-06-15	1715	2045	TRUE
478	2741	35	3	FALSE	2017-06-15	2045	2462	TRUE
479	2741	35	3	FALSE	2017-06-15	2462	2665	FALSE
480	1632	30	2	FALSE	2017-05-17	2214	2636	FALSE
481	1322	28	3	FALSE	2017-06-15	1765	2401	TRUE
482	1322	28	3	FALSE	2017-06-15	2401	2665	FALSE
483	1143	26	3	TRUE	2017-01-18	1554	2517	FALSE
484	1144	26	3	TRUE	2016-05-13	1005	2267	FALSE
485	1148	26	3	TRUE	2017-07-08	2139	2688	FALSE
486	1165	26	3	TRUE	2017-07-21	1592	2088	TRUE
487	1165	26	3	TRUE	2017-07-21	2088	2701	FALSE
488	1183	26	3	TRUE	2017-05-11	1637	2295	TRUE
489	1183	26	3	TRUE	2017-05-11	2295	2630	FALSE
490	1186	26	3	TRUE	2017-12-01	1599	2042	TRUE
491	1186	26	3	TRUE	2017-12-01	2042	2834	FALSE
492	1635	30	2	FALSE	2017-05-17	2236	2636	FALSE
493	1324	28	3	FALSE	2017-06-15	1813	2295	TRUE
494	1324	28	3	FALSE	2017-06-15	2295	2665	FALSE
495	1325	28	3	FALSE	2017-06-15	1889	2497	TRUE
496	1325	28	3	FALSE	2017-06-15	2497	2665	FALSE
497	1326	28	3	FALSE	2017-06-15	1830	2665	FALSE
498	1329	28	3	FALSE	2017-06-15	1706	2233	TRUE
499	1329	28	3	FALSE	2017-06-15	2233	2665	FALSE
500	1336	28	3	FALSE	2017-06-15	2031	2491	TRUE
501	1336	28	3	FALSE	2017-06-15	2491	2665	FALSE
502	1353	28	3	FALSE	2017-06-15	1981	2454	TRUE
503	1353	28	3	FALSE	2017-06-15	2454	2665	FALSE
504	1357	28	3	FALSE	2017-06-15	2197	2665	FALSE
505	1370	28	3	FALSE	2017-06-15	2066	2533	TRUE
506	1370	28	3	FALSE	2017-06-15	2533	2665	FALSE
507	1191	26	3	TRUE	2016-08-19	884	1294	TRUE
508	1191	26	3	TRUE	2016-08-19	1294	2365	FALSE
509	344	14	2	FALSE	2018-12-14	1927	2697	TRUE
510	344	14	2	FALSE	2018-12-14	2697	3212	FALSE
511	139	5	1	FALSE	2018-12-14	2287	3212	FALSE
512	1343	28	3	FALSE	2017-06-15	1742	2148	TRUE
513	1343	28	3	FALSE	2017-06-15	2148	2614	TRUE
514	1343	28	3	FALSE	2017-06-15	2614	2665	FALSE
515	1327	28	3	FALSE	2017-06-15	2023	2405	TRUE
516	1327	28	3	FALSE	2017-06-15	2405	2665	FALSE
517	1332	28	3	FALSE	2016-11-23	1777	2215	TRUE
518	1332	28	3	FALSE	2016-11-23	2215	2461	FALSE
519	1339	28	3	FALSE	2018-12-14	1678	2354	TRUE
520	1339	28	3	FALSE	2018-12-14	2354	2799	TRUE
521	1339	28	3	FALSE	2018-12-14	2799	3212	FALSE
522	1345	28	3	FALSE	2018-12-14	1587	2220	TRUE
523	1345	28	3	FALSE	2018-12-14	2220	2572	TRUE
524	1345	28	3	FALSE	2018-12-14	2572	2983	TRUE
525	1175	26	3	TRUE	2018-12-14	1864	2262	TRUE
526	1175	26	3	TRUE	2018-12-14	2262	3051	TRUE
527	1175	26	3	TRUE	2018-12-14	3051	3212	FALSE
528	1161	26	3	TRUE	2017-05-04	1536	2480	TRUE
529	1161	26	3	TRUE	2017-05-04	2480	2623	FALSE
530	1359	28	3	FALSE	2018-12-14	2068	2592	TRUE
531	1359	28	3	FALSE	2018-12-14	2592	3212	FALSE
532	1368	28	3	FALSE	2018-12-14	2054	2850	TRUE
533	1368	28	3	FALSE	2018-12-14	2850	3212	FALSE
534	1579	31	2	FALSE	2018-12-14	2249	2658	TRUE
535	1579	31	2	FALSE	2018-12-14	2658	3029	TRUE
536	1579	31	2	FALSE	2018-12-14	3029	3212	FALSE
537	1349	28	3	FALSE	2018-12-14	1762	2492	TRUE
538	1349	28	3	FALSE	2018-12-14	2492	3212	FALSE
539	1367	28	3	FALSE	2018-12-14	2082	3212	FALSE
540	1338	28	3	FALSE	2017-06-15	1869	2379	TRUE
541	1338	28	3	FALSE	2017-06-15	2379	2665	FALSE
542	1344	28	3	FALSE	2018-01-15	1717	2179	TRUE
543	1344	28	3	FALSE	2018-01-15	2179	2547	TRUE
544	1344	28	3	FALSE	2018-01-15	2547	2879	FALSE
545	1341	28	3	FALSE	2017-06-15	1284	2067	TRUE
546	1341	28	3	FALSE	2017-06-15	2067	2665	FALSE
547	1342	28	3	FALSE	2018-12-14	2061	2410	TRUE
548	1342	28	3	FALSE	2018-12-14	2410	3212	FALSE
549	1377	28	3	FALSE	2018-12-14	2075	2610	TRUE
550	1377	28	3	FALSE	2018-12-14	2610	3212	FALSE
551	1333	28	3	FALSE	2017-06-15	1943	2295	TRUE
552	1333	28	3	FALSE	2017-06-15	2295	2665	FALSE
553	1765	13	2	FALSE	2017-12-15	2337	2718	TRUE
554	1765	13	2	FALSE	2017-12-15	2718	2848	FALSE
555	1372	28	3	FALSE	2018-12-14	2128	2655	TRUE
556	1372	28	3	FALSE	2018-12-14	2655	3212	FALSE
557	1376	28	3	FALSE	2018-04-18	2139	2972	FALSE
558	1356	28	3	FALSE	2018-12-14	2106	3212	FALSE
559	1364	28	3	FALSE	2018-01-12	2841	2876	FALSE
560	1351	28	3	FALSE	2016-08-19	2129	2365	FALSE
561	1362	28	3	FALSE	2018-12-14	2083	2482	TRUE
562	1362	28	3	FALSE	2018-12-14	2482	2854	TRUE
563	1362	28	3	FALSE	2018-12-14	2854	3212	FALSE
564	1346	28	3	FALSE	2018-12-14	2019	2495	TRUE
565	1346	28	3	FALSE	2018-12-14	2495	3212	FALSE
566	1363	28	3	FALSE	2018-12-14	2083	2665	TRUE
567	1363	28	3	FALSE	2018-12-14	2665	3212	FALSE
568	2762	35	3	FALSE	2018-12-14	2446	2790	TRUE
569	2762	35	3	FALSE	2018-12-14	2790	3212	FALSE
570	2764	35	3	FALSE	2018-12-14	2586	3023	TRUE
571	2764	35	3	FALSE	2018-12-14	3023	3212	FALSE
572	2763	35	3	FALSE	2018-12-14	2464	3212	FALSE
573	370	14	2	TRUE	2018-12-14	2727	3212	FALSE
574	369	14	2	FALSE	2018-12-14	2690	3212	FALSE
575	368	14	2	FALSE	2018-12-14	2610	3025	TRUE
576	368	14	2	FALSE	2018-12-14	3025	3212	FALSE
577	2771	35	3	FALSE	2018-12-14	3057	3212	FALSE
578	1389	28	3	FALSE	2018-12-14	2633	3212	FALSE
579	1378	28	3	FALSE	2018-12-14	1114	2386	TRUE
580	1378	28	3	FALSE	2018-12-14	2386	2848	TRUE
581	1378	28	3	FALSE	2018-12-14	2848	3212	FALSE
582	2766	35	3	FALSE	2018-12-14	2979	3212	FALSE
583	1381	28	3	FALSE	2018-12-14	2403	2824	TRUE
584	1381	28	3	FALSE	2018-12-14	2824	3212	FALSE
585	1383	28	3	FALSE	2018-12-14	2304	2804	TRUE
586	1383	28	3	FALSE	2018-12-14	2804	3212	FALSE
587	2755	35	3	FALSE	2018-12-14	2450	3212	FALSE
588	2759	35	3	FALSE	2018-12-14	2776	3212	FALSE
589	1905	16	3	TRUE	2018-12-14	2428	3212	FALSE
590	1906	16	3	FALSE	2018-12-14	2571	2911	TRUE
591	1906	16	3	FALSE	2018-12-14	2911	3212	FALSE
592	1908	16	3	FALSE	2018-12-14	2548	3212	FALSE
593	1900	16	3	TRUE	2018-12-14	2683	3212	FALSE
594	1912	16	3	FALSE	2018-12-14	2855	3212	FALSE
595	1914	16	3	FALSE	2018-12-14	2682	3212	FALSE
596	1919	16	3	FALSE	2018-12-14	2919	3212	FALSE
597	1921	16	3	TRUE	2018-12-14	2708	3212	FALSE
598	1909	16	3	FALSE	2018-12-14	2714	3212	FALSE
599	2761	35	3	FALSE	2018-12-14	2653	3212	FALSE
600	2758	35	3	FALSE	2018-12-14	2450	2979	TRUE
601	2758	35	3	FALSE	2018-12-14	2979	3212	FALSE
602	1901	16	3	FALSE	2018-12-14	2488	3212	FALSE
603	2646	30	2	FALSE	2018-12-14	3076	3212	FALSE
604	371	14	2	FALSE	2018-12-14	2956	3212	FALSE
605	372	14	2	FALSE	2018-12-14	2557	2967	TRUE
606	372	14	2	FALSE	2018-12-14	2967	3212	FALSE
607	2591	14	2	FALSE	2018-12-14	2949	3212	FALSE
608	2757	35	3	TRUE	2018-12-14	2460	3212	FALSE
609	1897	16	3	FALSE	2018-12-14	2335	3212	FALSE
610	1898	16	3	FALSE	2018-12-14	2330	2911	TRUE
611	1898	16	3	FALSE	2018-12-14	2911	3212	FALSE
612	2760	35	3	FALSE	2018-12-14	2857	3212	FALSE
613	1740	26	3	TRUE	2018-12-14	2706	3212	FALSE
614	1741	26	3	FALSE	2018-12-14	2676	3212	FALSE
615	1745	26	3	TRUE	2018-12-14	2388	3212	FALSE
616	180	7	2	FALSE	2018-12-14	2717	3212	FALSE
617	1637	30	2	FALSE	2018-12-14	2549	3010	TRUE
618	1637	30	2	FALSE	2018-12-14	3010	3212	FALSE
619	167	7	2	FALSE	2018-12-14	2702	3212	FALSE
620	366	14	2	FALSE	2018-12-14	2360	2747	TRUE
621	366	14	2	FALSE	2018-12-14	2747	3212	FALSE
622	1582	31	2	TRUE	2018-12-14	2219	2767	TRUE
623	1582	31	2	TRUE	2018-12-14	2767	3212	FALSE
624	1583	31	2	FALSE	2018-12-14	2678	3070	TRUE
625	1583	31	2	FALSE	2018-12-14	3070	3212	FALSE
626	1584	31	2	FALSE	2018-12-14	2983	3212	FALSE
627	1585	31	2	FALSE	2018-12-14	2854	3212	FALSE
628	1586	31	2	FALSE	2018-12-14	2828	3212	FALSE
629	1587	31	2	TRUE	2018-12-14	2997	3212	FALSE
630	1639	30	2	TRUE	2018-12-14	2565	3212	FALSE
631	1697	21	3	TRUE	2018-12-14	2569	2932	TRUE
632	1697	21	3	TRUE	2018-12-14	2932	3212	FALSE
633	1699	21	3	TRUE	2018-12-14	2932	3212	FALSE
634	1703	21	3	TRUE	2018-12-14	2216	3057	TRUE
635	1703	21	3	TRUE	2018-12-14	3057	3212	FALSE
636	1704	21	3	TRUE	2018-12-14	2183	2519	TRUE
637	1704	21	3	TRUE	2018-12-14	2519	2931	TRUE
638	1704	21	3	TRUE	2018-12-14	2931	3212	FALSE
639	1705	21	3	FALSE	2018-12-14	2482	2907	TRUE
640	1705	21	3	FALSE	2018-12-14	2907	3212	FALSE
641	1706	21	3	TRUE	2018-12-14	2781	3212	FALSE
642	1694	21	3	TRUE	2018-12-14	2801	3212	FALSE
643	1729	34	1	FALSE	2018-12-14	2782	3212	FALSE
644	1730	34	1	FALSE	2018-12-14	2785	3212	FALSE
645	1397	28	3	FALSE	2018-12-14	2624	3212	FALSE
646	1640	30	2	FALSE	2018-12-14	2468	3212	FALSE
647	1643	30	2	TRUE	2018-12-14	2913	3212	FALSE
648	1644	30	2	FALSE	2018-12-14	2835	3212	FALSE
649	1646	30	2	TRUE	2018-12-14	2772	3212	FALSE
650	248	10	2	TRUE	2018-12-14	2754	3212	FALSE
651	1696	21	3	TRUE	2018-12-14	3090	3212	FALSE
652	1691	21	3	TRUE	2018-12-14	2696	3212	FALSE
653	1693	21	3	TRUE	2018-12-14	2808	3212	FALSE
654	1129	26	3	FALSE	2018-12-14	2316	2642	TRUE
655	1129	26	3	FALSE	2018-12-14	2642	3212	FALSE
656	1136	26	3	TRUE	2018-12-14	2265	2714	TRUE
657	1136	26	3	TRUE	2018-12-14	2714	3212	FALSE
658	26	1	2	FALSE	2018-12-14	2620	3212	FALSE
659	549	17	3	FALSE	2018-12-14	2843	3212	FALSE
660	1959	16	3	FALSE	2018-12-14	3091	3212	FALSE
661	558	17	3	TRUE	2018-12-14	2609	3212	FALSE
662	1128	26	3	TRUE	2018-12-14	2673	3212	FALSE
663	1127	26	3	FALSE	2018-12-14	2611	3212	FALSE
664	1782	14	2	FALSE	2018-12-14	2416	3212	FALSE
665	2158	20	1	FALSE	2018-12-14	3059	3212	FALSE
666	2157	20	1	FALSE	2018-12-14	2920	3212	FALSE
667	2155	20	1	FALSE	2018-12-14	2463	3212	FALSE
668	2029	18	2	FALSE	2018-12-14	2774	3212	FALSE
669	2027	18	2	TRUE	2018-12-14	2730	3212	FALSE
670	544	17	3	TRUE	2018-12-14	3028	3212	FALSE
671	542	17	3	TRUE	2018-12-14	2594	3212	FALSE
672	541	17	3	FALSE	2018-12-14	3055	3212	FALSE
673	519	17	3	TRUE	2018-12-14	1950	3212	FALSE
674	528	17	3	TRUE	2018-12-14	2483	2977	TRUE
675	528	17	3	TRUE	2018-12-14	2977	3212	FALSE
676	529	17	3	TRUE	2018-12-14	2275	2889	TRUE
677	529	17	3	TRUE	2018-12-14	2889	3212	FALSE
678	538	17	3	FALSE	2018-12-14	2769	3212	FALSE
679	537	17	3	TRUE	2018-12-14	1948	2826	TRUE
680	537	17	3	TRUE	2018-12-14	2826	3212	FALSE
681	1126	26	3	TRUE	2016-11-13	2388	2451	FALSE
682	545	17	3	TRUE	2017-12-11	2778	2844	FALSE
683	27	1	2	FALSE	2017-05-23	2394	2642	FALSE
684	527	17	3	TRUE	2017-04-24	2120	2613	FALSE
685	1692	21	3	FALSE	2017-02-08	2192	2532	TRUE
686	1692	21	3	FALSE	2017-02-08	2532	2538	FALSE
687	1131	26	3	FALSE	2017-10-08	2710	2780	FALSE
688	550	17	3	TRUE	2018-02-15	2749	2910	FALSE
689	548	17	3	TRUE	2018-03-26	2714	2949	FALSE
690	2401	16	3	FALSE	2018-07-10	2694	3055	FALSE
691	363	14	2	FALSE	2017-09-11	2488	2753	FALSE
692	562	17	3	TRUE	2018-05-14	2961	2998	FALSE
693	1638	30	2	FALSE	2017-10-20	2391	2792	FALSE
694	552	17	3	TRUE	2018-05-14	2941	2998	FALSE
695	1641	30	2	TRUE	2018-08-20	2465	2905	TRUE
696	1641	30	2	TRUE	2018-08-20	2905	3096	FALSE
697	546	17	3	TRUE	2018-03-26	2750	2949	FALSE
698	1743	26	3	FALSE	2018-02-01	2543	2896	FALSE
699	1386	28	3	FALSE	2017-06-15	2488	2665	FALSE
700	1369	28	3	FALSE	2017-06-15	2503	2665	FALSE
701	1380	28	3	FALSE	2016-11-10	2370	2448	FALSE
702	1125	26	3	FALSE	2018-04-28	2337	2750	TRUE
703	1125	26	3	FALSE	2018-04-28	2750	2982	FALSE
704	1392	28	3	FALSE	2017-06-15	2547	2665	FALSE
705	1133	26	3	TRUE	2016-11-07	2410	2445	FALSE
706	1130	26	3	TRUE	2017-07-08	2591	2688	FALSE
707	1391	28	3	FALSE	2017-06-15	2549	2665	FALSE
708	1132	26	3	TRUE	2018-02-01	2396	2896	FALSE
709	1135	26	3	TRUE	2017-11-24	2413	2827	FALSE
710	1371	28	3	FALSE	2018-12-14	2019	2483	TRUE
711	1371	28	3	FALSE	2018-12-14	2483	2903	TRUE
712	1371	28	3	FALSE	2018-12-14	2903	3212	FALSE
713	1387	28	3	FALSE	2018-12-14	2526	3212	FALSE
714	1388	28	3	FALSE	2018-12-14	2485	3212	FALSE
715	1385	28	3	FALSE	2018-12-14	2508	3212	FALSE
716	1744	26	3	TRUE	2018-12-14	2458	2849	TRUE
717	1744	26	3	TRUE	2018-12-14	2849	3212	FALSE
718	136	5	1	TRUE	2018-12-14	1966	2440	TRUE
719	136	5	1	TRUE	2018-12-14	2440	3212	FALSE
720	1379	28	3	FALSE	2018-12-14	2391	3212	FALSE
721	2782	35	3	FALSE	2018-12-14	2876	3212	FALSE
722	1537	28	3	FALSE	2018-12-14	3051	3212	FALSE
723	1555	33	1	FALSE	2018-12-14	3060	3212	FALSE
724	515	17	3	TRUE	2018-12-14	2114	3212	FALSE
725	2778	35	3	FALSE	2018-12-14	3000	3212	FALSE
726	2776	35	3	FALSE	2018-12-14	3024	3212	FALSE
727	2779	35	3	FALSE	2018-12-14	2693	3212	FALSE
728	2767	35	3	FALSE	2018-12-14	2747	3212	FALSE
729	2768	35	3	FALSE	2018-12-14	2712	3212	FALSE
730	2769	35	3	FALSE	2018-12-14	2726	3212	FALSE
731	1405	28	3	FALSE	2018-12-14	2911	3212	FALSE
732	361	14	2	FALSE	2018-12-14	2731	3079	TRUE
733	361	14	2	FALSE	2018-12-14	3079	3212	FALSE
734	1526	28	3	FALSE	2018-12-14	3045	3212	FALSE
735	569	17	3	TRUE	2018-12-14	2897	3212	FALSE
736	565	17	3	TRUE	2018-12-14	2768	3212	FALSE
737	566	17	3	FALSE	2018-12-14	2856	3212	FALSE
738	571	17	3	TRUE	2018-12-14	3103	3212	FALSE
739	1565	32	2	FALSE	2018-12-14	2712	3212	FALSE
740	2379	13	2	FALSE	2018-12-14	2991	3212	FALSE
741	1566	32	2	FALSE	2018-12-14	2847	3212	FALSE
742	2648	30	2	TRUE	2018-12-14	2920	3212	FALSE
743	2119	30	2	FALSE	2018-12-14	3068	3212	FALSE
744	2647	30	2	TRUE	2018-12-14	3094	3212	FALSE
745	1775	13	2	FALSE	2018-12-14	3063	3212	FALSE
746	1647	30	2	FALSE	2018-12-14	2939	3212	FALSE
747	1648	30	2	FALSE	2018-12-14	2942	3212	FALSE
748	1642	30	2	FALSE	2018-12-14	2998	3212	FALSE
749	1711	21	3	TRUE	2018-12-14	3090	3212	FALSE
750	2770	35	3	FALSE	2017-09-27	2768	2769	FALSE
751	572	17	3	FALSE	2018-09-10	2879	3117	FALSE
752	357	14	2	FALSE	2018-07-15	2730	3060	FALSE
