# Supplementary material for: Effect of Bovine Tuberculosis on Selected Productivity Parameters and Trading in Dairy Cattle Kept Under Intensive Husbandry in Central Ethiopia
Source: Front Vet Sci. 2021 Jul 21;8:698768. doi: 10.3389/fvets.2021.698768 (PMC8334357; doi:10.3389/fvets.2021.698768)
Supplement: Supplementary file 1 [file Data_Sheet_1.zip › Analysis/Calving interval.xlsx]

## Sheet: Sheet1
Entry_date	ID	Farm_ani_id	Farm_id	Farm_size	Frm_location	Sex	Breed	Age	exact birth_date	initial stock	end stock	Exit_date	Exit_type	offtake	Calving_1	Calving_2	Calving_3	Calving 4	BTB_tot
2015-11-01	1698	695	21	3	3	1	1	4		1	1			0	2018-06-23				1
2015-11-01	1686	664	21	3	3	1	1	4		1	1			0	2016-05-19	2018-04-19			1
2015-11-01	356	1960	14	2	1	1	1	4		1	1			0	2015-06-02				0
2015-11-01	1677	662	21	3	3	1	1	4		1	1			0	2016-04-04	2017-04-22			1
2015-11-01	235	yeketemaw lam	10	2	1	1	1	4		1	1			0	2017-09-02				1
2015-11-01	1543	770	33	1	3	1	1	4	2010-03-01	1	1			0	2016-07-03	2017-11-13			0
2015-11-01	341	1942	14	2	1	1	1	4		1	1			0	2015-01-09	2017-09-16			0
2015-11-01	1577	944	31	2	3	1	1	4		1	1			0	2017-04-25	2018-08-13			1
2015-11-01	1576	945	31	2	3	1	1	4		1	1			0	2016-02-22	2017-04-23			1
2015-11-01	1560	758	32	2	3	1	1	4		1	1			0	2016-08-01	2017-12-09			0
2015-11-01	1680	674	21	3	3	1	1	4		1	1			0	2018-06-19				1
2015-11-01	1559	757	32	2	3	1	1	4		1	1			0	2016-03-24	2017-02-26	2018-08-04		1
2015-11-01	1154	267	26	3	2	1	1	4		1		2017-07-08	1	0	2015-02-17	2016-07-16			1
2015-11-01	1626	622	30	2	3	1	1	4		1		2018-03-02	3	1	2017-06-12				2
2015-11-01	1679	670	21	3	3	1	1	4		1		2017-01-10	3	1	2016-11-27				1
2015-11-01	1678	667	21	3	3	1	1	4		1		2016-10-11	3	1	2016-10-05				2
2015-11-01	1180	176	26	3	2	1	1	4		1		2016-11-27	3	1	2015-03-25				1
2015-11-01	1182	159	26	3	2	1	1	4		1		2016-11-21	3	1	2015-08-03	2016-08-23			1
2015-11-01	464	1433	17	3	1	1	1	4	2008-08-01	1		2016-12-20	3	1	2015-07-16				1
2015-11-01	1188	056	26	3	2	1	1	4		1		2016-05-13	4	1	2013-05-13				1
2015-11-01	347	1950	14	2	1	1	1	4		1		2017-09-15	4	1	2015-08-14	2017-01-13			0
2015-11-01	349	1952	14	2	1	1	1	4		1		2017-09-15	4	1	2015-09-22	2017-02-26			0
2015-11-01	352	1955	14	2	1	1	1	4		1		2017-09-15	4	1	2015-07-21				1
2015-11-01	359	1963	14	2	1	1	1	4		1		2017-09-15	4	1	2017-08-27				2
2015-11-01	462	1430	17	3	1	1	1	4	2009-06-02	1		2017-02-14	4	1	2015-07-17				1
2015-11-01	466	1437	17	3	1	1	1	4	2005-10-10	1		2016-12-18	4	1	2015-06-20				1
2015-11-01	477	1460	17	3	1	1	1	4	2009-03-18	1		2017-07-06	4	1	2015-08-16	2016-12-14			1
2015-11-01	1834	1591	15	2	1	1	1	4		1		2017-10-14	4	1	2016-09-21				1
2015-11-01	460	1427	17	3	1	1	1	4	2009-05-07	1		2017-07-06	4	1	2015-06-08				1
2015-11-01	1192	197	26	3	2	1	1	4		1		2016-05-13	4	1	2015-12-30				1
2015-11-01	342	1945	14	2	1	1	1	4		1		2016-12-18	4	1	2015-08-13				1
2015-11-01	1963	1048	18	2	1	1	1	4		1		2017-02-24	4	1	2016-03-18	2017-01-10			1
2015-11-01	1962	1047	18	2	1	1	1	4		1		2017-02-24	4	1	2016-03-17				1
2015-11-01	1628	624	30	2	3	1	1	4	2010-02-23	1		2018-08-18	4	1	2015-10-07	2016-12-19	2018-01-29		1
2015-11-01	1903	1663	16	3	1	1	1	4		1		2017-06-05	4	1	2016-02-19				0
2015-11-01	1902	1660	16	3	1	1	1	4		1		2017-09-12	4	1	2016-01-13				1
2015-11-01	1195	072	26	3	2	1	1	4		1		2016-06-12	4	1	2010-02-27				1
2015-11-01	1808	1610	15	2	1	1	1	3		1	1			0	2016-08-05	2018-06-21			0
2015-11-01	1812	1618	15	2	1	1	1	3		1	1			0	2016-11-01				1
2015-11-01	1727	747	34	1	3	1	1	3	2015-10-01	1	1			0	2016-08-30	2017-10-13			2
2015-11-01	1818	1617	15	2	1	1	1	3		1	1			0	2016-01-24	2018-01-05			1
2017-10-25	2875	menta	10	2	1	1	1	3			1			0	2017-12-19				0
2015-11-01	1820	1614	15	2	1	1	1	3		1	1			0	2016-05-04	2017-12-14			1
2017-10-25	2874	gerbab	10	2	1	1	1	3			1			0	2017-11-27				0
2015-11-01	1819	1619	15	2	1	1	1	3		1	1			0	2015-12-22	2017-04-10	2018-08-01		0
2015-11-01	1630	626	30	2	3	1	1	3	2012-08-04	1	1			0	2015-11-26	2017-03-30	2018-07-11		0
2015-11-01	1824	1615	15	2	1	1	1	3		1	1			0	2017-04-22				2
2015-11-01	1682	687	21	3	3	1	1	3		1	1			0	2016-05-31	2017-04-27	2018-06-19		1
2015-11-01	1673	660	21	3	3	1	1	3		1	1			0	2016-04-25				1
2015-11-01	1634	630	30	2	3	1	1	3	2013-07-05	1	1			0	2016-03-14	2017-12-20			1
2015-11-01	1633	629	30	2	3	1	1	3	2012-10-17	1	1			0	2016-09-25	2017-10-26			2
2015-11-01	1685	693	21	3	3	1	1	3		1	1			0	2017-04-29				1
2015-11-01	1629	625	30	2	3	1	1	3	2012-03-14	1	1			0	2016-01-17	2016-12-24	2018-04-26		1
2015-11-01	1688	672	21	3	3	1	1	3		1	1			0	2016-06-12	2017-10-11			1
2015-11-01	1870	1678	16	3	1	1	1	3		1	1			0	2016-07-20	2018-02-16			0
2015-11-01	1627	623	30	2	3	1	1	3	2009-03-11	1	1			0	2016-03-14	2017-06-17	2018-07-19		0
2015-11-01	1723	741	34	1	3	1	1	3		1	1			0	2016-05-30	2018-02-26			0
2015-11-01	1575	946	31	2	3	1	1	3		1	1			0	2016-02-11	2017-09-12			1
2015-11-01	1724	742	34	1	3	1	1	3		1	1			0	2016-07-22	2017-11-17			0
2015-11-01	1631	627	30	2	3	1	1	3	2012-04-19	1	1			0	2016-07-18	2017-10-25			0
2015-11-01	1957	1700	16	3	1	1	1	3		1	1			0	2017-03-17				1
2015-11-01	1966	1052	18	2	1	1	1	3		1	1			0	2016-03-09				1
2015-11-01	1979	1096	18	2	1	1	1	3		1	1			0	2016-02-13				2
2015-11-01	2000	1144	18	2	1	1	1	3		1	1			0	2016-10-13				1
2015-11-01	2176	yemisratsh (3907)	5	1	1	1	1	3		1	1			0	2017-12-17				1
2015-11-01	2303	288	26	3	2	1	1	3		1	1			0	2016-01-06	2017-04-21	2018-05-10		1
2015-11-01	2412	1516	17	3	1	1	1	3	2010-08-23	1	1			0	2015-12-23				1
2015-11-01	1873	1674	16	3	1	1	1	3		1	1			0	2016-06-18				0
2015-11-01	1832	1593	15	2	1	1	1	3		1	1			0	2016-01-23	2017-07-17			1
2015-11-01	1833	1604	15	2	1	1	1	3		1	1			0	2016-10-22	2018-01-06			0
2015-11-01	1835	1627	15	2	1	1	1	3		1	1			0	2018-01-24				1
2017-07-08	2872	kosmeda	10	2	1	1	1	3			1			0	2017-07-17				0
2015-11-01	1869	1679	16	3	1	1	1	3		1	1			0	2016-10-07	2017-08-05			0
2015-11-01	1759	3205	13	2	1	1	1	3		1	1			0	2016-05-20	2018-07-06			0
2015-11-01	1826	1616	15	2	1	1	1	3		1	1			0	2017-09-04				1
2015-11-01	1891	1669	16	3	1	1	1	3		1	1			0	2018-08-18				1
2015-11-01	1889	1666	16	3	1	1	1	3		1	1			0	2017-03-18	2018-02-20			0
2015-11-01	1888	1656	16	3	1	1	1	3		1	1			0	2017-08-16				0
2015-11-01	1871	1681	16	3	1	1	1	3		1	1			0	2017-08-14				0
2015-11-01	1886	1645	16	3	1	1	1	3		1	1			0	2017-12-11				0
2015-11-01	1881	1662	16	3	1	1	1	3		1	1			0	2016-06-11				2
2015-11-01	1875	1671	16	3	1	1	1	3		1	1			0	2016-05-14				0
2015-11-01	1874	1675	16	3	1	1	1	3		1	1			0	2017-03-20	2018-02-20			0
2016-03-15	2179	2136	7	2	1	1	1	3			1			0	2016-11-15	2017-12-31			0
2015-11-01	1887	1661	16	3	1	1	1	3		1	1			0	2016-11-14	2017-12-20			0
2015-11-01	240	kende shula	10	2	1	1	1	3		1	1			0	2017-03-16				0
2015-11-01	174	longo 2 (2114)	7	2	1	1	1	3		1	1			0	2015-09-21				0
2015-11-01	177	mitu (2115)	7	2	1	1	1	3		1	1			0	2015-07-15	2017-03-15			0
2015-11-01	217	shilim (008)	9	2	1	1	1	3		1	1			0	2016-05-10				0
2015-11-01	221	gosma (012)	9	2	1	1	1	3		1	1			0	2016-04-28				1
2015-11-01	230	1-simyelesh	10	2	1	1	1	3		1	1			0	2017-09-03				0
2015-11-01	232	13-goda	10	2	1	1	1	3		1	1			0	2016-03-11				1
2015-11-01	502	1508	17	3	1	1	1	3	2010-08-27	1	1			0	2015-07-06	2016-10-08			1
2015-11-01	237	14-tikur mentiya	10	2	1	1	1	3		1	1			0	2016-01-24	2017-03-19			0
2015-11-01	351	1954	14	2	1	1	1	3		1	1			0	2015-09-18	2016-07-15			0
2015-11-01	355	1959	14	2	1	1	1	3		1	1			0	2016-05-20				0
2015-11-01	463	1432	17	3	1	1	1	3	2012-01-08	1	1			0	2016-04-09	2018-05-05			1
2015-11-01	468	1439	17	3	1	1	1	3	2006-07-03	1	1			0	2015-10-23				1
2015-11-01	469	1442	17	3	1	1	1	3	2009-11-08	1	1			0	2016-03-19	2018-01-07			2
2015-11-01	489	1481	17	3	1	1	1	3	2007-08-16	1	1			0	2015-09-05	2016-10-03	2018-01-07		1
2015-11-01	496	1498	17	3	1	1	1	3	2011-04-08	1	1			0	2015-09-16	2018-02-02			1
2015-11-01	498	1504	17	3	1	1	1	3	2011-05-02	1	1			0	2015-07-17	2016-05-24	2018-07-15		1
2015-11-01	1761	3201	13	2	1	1	1	3		1	1			0	2017-03-05	2018-07-12			0
2015-11-01	1769	3214	13	2	1	1	1	3		1	1			0	2017-10-05				0
2015-11-01	2	Ye Habtam Lidj (2)	1	2	1	1	1	3		1	1			0	2015-11-01				0
2015-11-01	5	Ye Obama Ihit (5)	1	2	1	1	1	3		1	1			0	2016-06-27				0
2015-11-01	7	Dolceme (7)	1	2	1	1	1	3		1	1			0	2017-04-18				0
2015-11-01	15	Segon (15)	1	2	1	1	1	3		1	1			0	2016-07-03				0
2015-11-01	172	gete (2117)	7	2	1	1	1	3		1	1			0	2015-12-31	2017-01-05			2
2015-11-01	168	bereket (2119)	7	2	1	1	1	3		1	1			0	2016-01-29	2017-04-01			0
2015-11-01	1770	3213	13	2	1	1	1	3		1	1			0					0
2015-11-01	2114	645	30	2	3	1	1	3	2015-06-02	1	1			0	2017-07-17	2018-07-15			0
2015-11-01	129	dinkanesh (3901)	5	1	1	1	1	3		1	1			0	2015-07-27	2016-09-12			1
2015-11-01	130	artificial (3902)	5	1	1	1	1	3		1	1			0	2015-05-14				1
2015-11-01	133	konjit (3904)	5	1	1	1	1	3		1	1			0	2015-06-12	2016-06-17			1
2015-11-01	137	mitike (3903)	5	1	1	1	1	3		1	1			0	2015-09-11	2016-06-23	2018-01-20		1
2015-11-01	140	bekele (3908)	5	1	1	1	1	3		1	1			0	2016-05-22				1
2015-11-01	504	1511	17	3	1	1	1	3	2011-05-08	1	1			0	2015-09-11	2016-11-20			1
2015-11-01	19	Korki (19)	1	2	1	1	1	3		1	1			0	2016-06-13				0
2015-11-01	1178	181	26	3	2	1	1	3		1	1			0	2015-07-22	2016-07-08	2018-02-18		1
2015-11-01	1179	180	26	3	2	1	1	3		1	1			0	2015-07-07	2017-09-19			1
2015-11-01	1181	173	26	3	2	1	1	3		1	1			0	2015-04-18	2016-06-21			1
2015-11-01	1323	4081	28	3	2	1	3	3		1	1			0	2014-12-10	2016-01-08	2016-12-19		2
2015-11-01	1331	4218	28	3	2	1	3	3		1	1			0	2015-10-13	2016-10-27			0
2015-11-01	1340	4274	28	3	2	1	3	3		1	1			0	2014-06-14	2016-03-09	2017-11-14		0
2015-11-01	1347	4342	28	3	2	1	3	3		1	1			0	2015-06-01	2016-10-01	2017-10-26		0
2015-11-01	1352	4353	28	3	2	1	3	3		1	1			0	2015-08-24				0
2015-11-01	499	1505	17	3	1	1	1	3	2011-08-07	1	1			0	2015-08-25	2017-10-23			1
2015-11-01	1487	2133 (Bure)	7	2	1	1	1	3		1	1			0	2016-06-10				0
2015-11-01	1172	205	26	3	2	1	1	3		1	1			0	2014-04-19	2015-09-15	2018-02-15		1
2015-11-01	1760	3207	13	2	1	1	1	3		1	1			0	2016-06-12	2017-06-18			0
2015-11-01	1763	3210	13	2	1	1	1	3		1	1			0	2016-08-19	2018-02-25			0
2015-11-01	1766	3209	13	2	1	1	1	3		1	1			0	2016-10-09	2018-02-05			0
2015-11-01	1767	3206	13	2	1	1	1	3		1	1			0	2016-10-14	2018-03-12			0
2015-11-01	1544	771	33	1	3	1	1	3		1	1			0	2016-03-16	2017-01-03	2018-03-03		0
2015-11-01	1548	775	33	1	3	1	1	3	2014-01-03	1	1			0	2016-05-17	2017-08-07	2018-07-13		0
2015-11-01	1550	777	33	1	3	1	1	3	2014-12-13	1	1			0	2016-11-18	2017-11-09			0
2015-11-01	1562	760	32	2	3	1	1	3		1	1			0	2016-04-19	2017-04-18	2018-03-09		0
2015-11-01	1374	4427	28	3	2	1	3	3		1	1			0	2016-03-12	2017-04-30			0
2015-11-01	1146	282	26	3	2	1	1	3		1	1			0	2015-05-23	2016-09-14	2017-12-31		1
2015-11-01	509	1520	17	3	1	1	1	3	2010-06-29	1	1			0	2016-04-21				1
2015-11-01	510	1521	17	3	1	1	1	3	2010-12-14	1	1			0	2016-08-15	2017-06-06	2018-07-12		1
2015-11-01	513	1527	17	3	1	1	1	3	2012-03-21	1	1			0	2015-06-24				1
2015-11-01	518	1534	17	3	1	1	1	3	2011-12-16	1	1			0	2015-07-25	2016-07-05	2017-10-17		2
2015-11-01	523	1539	17	3	1	1	1	3	2012-11-24	1	1			0	2015-09-14	2016-09-20	2018-04-16		1
2015-11-01	524	1540	17	3	1	1	1	3	2012-02-22	1	1			0	2015-09-09	2016-12-21	2018-08-28		1
2015-11-01	532	1548	17	3	1	1	1	3	2012-09-15	1	1			0	2016-11-20	2018-08-14			1
2015-11-01	534	1551	17	3	1	1	1	3	2012-10-15	1	1			0	2015-08-13	2016-10-09	2017-11-02		1
2015-11-01	2154	787	20	1	3	1	1	3	2010-11-20	1	1			0	2016-01-24	2017-08-11			0
2015-11-01	1140	186	26	3	2	1	1	3		1	1			0	2014-09-14	2015-09-14	2017-05-14		1
2015-11-01	1145	284	26	3	2	1	1	3		1	1			0	2015-08-07	2017-04-07			1
2015-11-01	1173	200	26	3	2	1	1	3		1	1			0	2015-07-13				1
2015-11-01	1147	281	26	3	2	1	1	3		1	1			0	2015-04-30	2016-11-28	2018-01-07		1
2015-11-01	1149	279	26	3	2	1	1	3		1	1			0	2015-06-14	2017-11-20			1
2015-11-01	1150	278	26	3	2	1	1	3		1	1			0	2015-09-21	2017-11-16			1
2015-11-01	1151	270	26	3	2	1	1	3		1	1			0	2015-03-27	2016-04-04	2017-06-06		1
2015-11-01	1152	269	26	3	2	1	1	3		1	1			0	2014-10-08	2016-01-15	2017-05-02	2018-07-01	1
2015-11-01	1155	265	26	3	2	1	1	3		1	1			0	2014-10-12				1
2015-11-01	1156	264	26	3	2	1	1	3		1	1			0	2014-12-02	2016-02-20			2
2015-11-01	1157	262	26	3	2	1	1	3		1	1			0	2014-10-30	2016-04-13	2018-01-25		1
2015-11-01	1158	261	26	3	2	1	1	3		1	1			0	2015-09-22				1
2015-11-01	1159	260	26	3	2	1	1	3		1	1			0	2015-01-29	2016-03-12	2017-06-26		1
2015-11-01	1170	208	26	3	2	1	1	3		1	1			0	2015-04-02	2016-07-19	2017-12-03		1
2015-11-01	1142	201	26	3	2	1	1	3		1	1			0	2016-03-06	2017-04-26	2018-04-03		1
2015-11-01	2747	50	35	3	1	1	1	3		1	1			0	2016-05-01	2017-08-24			1
2015-11-01	2750	58	35	3	1	1	1	3		1	1			0	2016-02-22	2017-12-15			0
2015-11-01	2645	881	20	1	3	1	1	3	2015-02-24	1	1			0	2017-01-25				0
2015-11-01	2684	666	21	3	3	1	1	3		1	1			0	2016-06-24	2018-05-09			1
2015-11-01	2685	673	21	3	3	1	1	3		1	1			0	2016-06-16	2018-03-09			1
2015-11-01	2756	3815 (74)	35	3	1	1	1	3	2014-05-19	1	1			0	2016-11-11				0
2015-11-01	2754	69	35	3	1	1	1	3		1	1			0	2016-02-09	2018-01-31			0
2015-11-01	2686	665	21	3	3	1	1	3		1	1			0	2016-06-07				1
2015-11-01	2687	663	21	3	3	1	1	3		1	1			0	2016-07-25	2017-06-19	2018-06-01		1
2015-11-01	2688	659	21	3	3	1	1	3		1	1			0	2016-08-04				0
2015-11-01	2917	1145	18	2	1	1	1	3		1	1			0	2017-03-09	2018-05-18			2
2015-11-01	2690	668	21	3	3	1	1	3		1	1			0	2016-08-06	2018-03-08			1
2015-11-01	2745	48	35	3	1	1	1	3		1	1			0	2015-07-16	2016-12-01	2018-06-20		1
2015-11-01	2742	3811 (0013)	35	3	1	1	1	3	2011-11-23	1	1			0	2015-06-15	2016-12-18	2018-04-26		0
2015-11-01	2692	676	21	3	3	1	1	3		1	1			0	2016-11-09				1
2015-11-01	2739	009	35	3	1	1	1	3		1	1			0	2015-04-26	2016-11-29			0
2015-11-01	2738	008	35	3	1	1	1	3		1	1			0	2015-03-12	2017-03-20			0
2015-11-01	2737	006	35	3	1	1	1	3	2011-06-11	1	1			0	2016-05-18	2017-06-18			1
2015-11-01	2736	3807 (005)	35	3	1	1	1	3		1	1			0	2014-11-11	2016-10-07	2017-09-17		1
2015-11-01	2735	004 (b)	35	3	1	1	1	3		1	1			0	2015-02-12				0
2015-11-01	2730	3805 (002)	35	3	1	1	1	3		1	1			0	2016-02-25	2017-02-21			0
2015-11-01	2689	658	21	3	3	1	1	3		1	1			0	2016-07-09	2017-10-29			1
2017-08-25	2909	9998	14	2	1	1	1	3			1			0	2017-08-25				0
2016-11-22	2908	9999	14	2	1	1	1	3	2016-11-22		1			0	2016-11-22				0
2015-11-01	1825	1592	15	2	1	1	1	3		1		2017-07-24	1	0	2016-04-15	2017-07-05			0
2015-11-01	1184	149	26	3	2	1	1	3		1		2017-03-16	1	0	2015-04-03				2
2015-11-01	1176	191	26	3	2	1	1	3		1		2018-04-02	1	0	2014-06-27	2017-11-09			1
2015-11-01	1169	209	26	3	2	1	1	3		1		2017-03-15	1	0	2015-01-28	2016-08-28			1
2015-11-01	1168	210	26	3	2	1	1	3		1		2017-03-04	1	0	2015-11-26	2017-02-03			1
2015-11-01	1163	222	26	3	2	1	1	3		1		2017-08-24	1	0	2014-05-05	2015-05-16	2017-04-20		2
2015-11-01	1160	253	26	3	2	1	1	3		1		2018-07-06	1	0	2017-03-15				1
2015-11-01	1153	268	26	3	2	1	1	3		1		2018-07-02	1	0	2014-06-25	2016-05-31	2018-07-01		1
2015-11-01	1164	220	26	3	2	1	1	3		1		2016-08-02	1	0	2013-06-08	2015-11-14			1
2015-11-01	1578	942	31	2	3	1	1	3		1		2017-09-20	1	0	2016-03-26				1
2015-11-01	1366	4394	28	3	2	1	3	3		1		2017-12-01	1	0	2015-09-19	2016-12-26			0
2015-11-01	1580	943	31	2	3	1	1	3		1		2018-07-22	1	0	2016-09-01	2017-08-29			2
2015-11-01	517	1533	17	3	1	1	1	3	2011-09-17	1		2017-10-15	1	0	2015-08-21	2017-10-08			1
2015-11-01	1561	759	32	2	3	1	1	3		1		2017-07-25	1	0	2016-03-14				0
2015-11-01	6	Sinedu (6)	1	2	1	1	1	3		1		2017-06-10	1	0	2016-07-10				0
2015-11-01	1549	776	33	1	3	1	1	3	2014-03-27	1		2018-07-22	1	0	2016-06-25				0
2015-11-01	1171	207	26	3	2	1	1	3		1		2017-05-31	1	0	2015-08-04	2016-11-30			2
2015-11-01	487	1474	17	3	1	1	1	3	2009-09-14	1		2016-12-22	1	0	2015-06-28				0
2015-11-01	1980	1098	18	2	1	1	1	3		1		2016-12-16	1	0	2016-04-18				2
2015-11-01	486	1473	17	3	1	1	1	3	2010-03-23	1		2016-12-21	1	0	2015-08-23				1
2015-11-01	491	1490	17	3	1	1	1	3	2009-11-15	1		2016-12-22	1	0	2015-07-26				1
2015-11-01	461	1428	17	3	1	1	1	3	2004-01-07	1		2016-12-17	1	0	2015-08-10				0
2015-11-01	231	gureza	10	2	1	1	1	3		1		2017-04-17	1	0	2016-09-03				0
2015-11-01	1337	4260	28	3	2	1	3	3		1		2018-01-25	3	1	2013-07-20	2017-02-13			0
2015-11-01	212	kende kirkim (003)	9	2	1	1	1	3		1		2018-01-11	3	1	2017-12-02				1
2015-11-01	1174	196	26	3	2	1	1	3		1		2018-02-11	3	1	2015-08-19	2017-05-04			1
2015-11-01	1335	4249	28	3	2	1	3	3		1		2016-07-08	3	1	2014-10-24	2016-01-29			1
2015-11-01	1358	4367	28	3	2	1	3	3		1		2016-07-08	3	1	2015-09-22				1
2015-11-01	2301	188	26	3	2	1	1	3		1		2017-09-11	3	1	2014-02-04				1
2015-11-01	1687	657	21	3	3	1	1	3		1		2017-01-12	3	1	2016-05-22				1
2015-11-01	474	1454	17	3	1	1	1	3	2007-11-06	1		2017-02-06	3	1	2016-01-10				1
2015-11-01	473	1453	17	3	1	1	1	3	2009-12-29	1		2018-02-15	3	1	2015-05-21	2016-04-14	2017-12-09		2
2015-11-01	1683	689	21	3	3	1	1	3		1		2018-01-18	3	1	2016-03-18	2017-04-09			1
2015-11-01	472	1452	17	3	1	1	1	3	2008-06-10	1		2018-10-26	3	1	2015-06-16	2017-02-11			1
2015-11-01	1681	675	21	3	3	1	1	3		1		2018-06-21	3	1	2016-10-20	2018-03-06			1
2015-11-01	1675	654	21	3	3	1	1	3		1		2017-04-27	3	1	2016-11-17				1
2015-11-01	2699	653	21	3	3	1	1	3		1		2016-11-03	3	1	2016-05-15				1
2015-11-01	535	1552	17	3	1	1	1	3	2012-11-16	1		2017-04-13	3	1	2015-07-16	2016-06-03	2017-03-11		1
2015-11-01	1166	214	26	3	2	1	1	3		1		2018-05-08	3	1	2015-04-06	2017-11-17			2
2015-11-01	525	1541	17	3	1	1	1	3	2012-05-29	1		2018-02-07	3	1	2015-09-19				1
2015-11-01	501	1507	17	3	1	1	1	3	2011-02-21	1		2017-12-15	3	1	2015-09-02				1
2015-11-01	1167	211	26	3	2	1	1	3		1		2017-07-27	3	1	2014-05-05	2017-02-24			1
2015-11-01	497	1501	17	3	1	1	1	3	2011-06-04	1		2017-10-23	3	1	2015-08-15				1
2015-11-01	1162	223	26	3	2	1	1	3		1		2017-04-22	3	1	2015-11-07	2016-11-08			2
2015-11-01	503	1510	17	3	1	1	1	3	2010-02-16	1		2017-03-31	3	1	2015-07-31	2017-02-18			1
2015-11-01	1998	1129	18	2	1	1	1	3		1		2017-05-15	4	1	2016-12-08				1
2015-11-01	1988	1109	18	2	1	1	1	3		1		2016-12-18	4	1	2016-11-01				1
2015-11-01	1999	1147	18	2	1	1	1	3		1		2017-05-15	4	1	2016-11-20				1
2015-11-01	2007	1126	18	2	1	1	1	3		1		2017-05-15	4	1	2016-03-06				0
2015-11-01	1968	1070	18	2	1	1	1	3		1		2017-05-15	4	1	2016-10-20				1
2015-11-01	1991	1116	18	2	1	1	1	3		1		2017-05-15	4	1	2016-02-15	2017-02-21			0
2015-11-01	1971	1081	18	2	1	1	1	3		1		2017-02-24	4	1	2015-12-16	2017-01-10			0
2015-11-01	2682	655	21	3	3	1	1	3		1		2016-05-20	4	1	2016-02-02				1
2015-11-01	1878	1659	16	3	1	1	1	3		1		2018-07-10	4	1	2016-08-10	2017-08-10			0
2015-11-01	1885	1657	16	3	1	1	1	3		1		2018-07-10	4	1	2017-07-06				0
2015-11-01	1985	1102	18	2	1	1	1	3		1		2017-05-15	4	1	2017-02-20				1
2015-11-01	1893	1641	16	3	1	1	1	3		1		2017-09-12	4	1	2015-12-28				1
2015-11-01	2302	266	26	3	2	1	1	3		1		2016-08-19	4	1	2016-05-24				1
2015-11-01	2010	1130	18	2	1	1	1	3		1		2017-05-15	4	1	2016-12-08				2
2015-11-01	2012	1132	18	2	1	1	1	3		1		2017-05-15	4	1	2017-02-13				1
2015-11-01	1984	1101	18	2	1	1	1	3		1		2017-05-15	4	1	2016-12-05				1
2015-11-01	1958	1655	16	3	1	1	1	3		1		2017-09-12	4	1	2016-10-28				0
2015-11-01	505	1512	17	3	1	1	1	3	2011-03-29	1		2017-01-18	4	1	2015-06-16	2016-06-09			1
2015-11-01	539	1558	17	3	1	1	1	3	2008-04-14	1		2017-02-14	4	1	2015-06-14	2016-07-09			1
2015-11-01	478	1461	17	3	1	1	1	3	2009-10-04	1		2016-12-18	4	1	2015-07-15				1
2015-11-01	479	1462	17	3	1	1	1	3	2009-10-04	1		2017-08-19	4	1	2015-08-13	2016-06-12	2017-07-09		0
2015-11-01	481	1465	17	3	1	1	1	3	2010-04-14	1		2018-05-14	4	1	2015-06-16				1
2015-11-01	485	1472	17	3	1	1	1	3	2005-05-01	1		2017-01-18	4	1	2015-06-15	2016-11-01			1
2015-11-01	492	1491	17	3	1	1	1	3	2008-03-26	1		2016-12-20	4	1	2015-08-19	2016-05-21			0
2015-11-01	500	1506	17	3	1	1	1	3	2010-09-05	1		2017-03-26	4	1	2015-07-29	2017-01-13			1
2015-11-01	508	1519	17	3	1	1	1	3	2010-03-24	1		2018-03-26	4	1	2015-09-16				1
2015-11-01	511	1522	17	3	1	1	1	3	2010-08-06	1		2017-01-18	4	1	2015-12-10				1
2015-11-01	512	1525	17	3	1	1	1	3	2010-08-19	1		2017-01-18	4	1	2015-12-13				1
2015-11-01	514	1528	17	3	1	1	1	3	2011-11-03	1		2018-11-12	4	1	2015-07-16	2016-06-18			1
2015-11-01	516	1532	17	3	1	1	1	3	2012-02-12	1		2017-07-06	4	1	2015-12-21	2017-02-13			1
2015-11-01	526	1542	17	3	1	1	1	3	2012-02-24	1		2018-01-01	4	1	2015-08-13	2016-10-17			1
2015-11-01	533	1549	17	3	1	1	1	3	2012-09-19	1		2017-05-20	4	1	2015-09-09				1
2015-11-01	1757	3204	13	2	1	1	1	3		1		2017-07-23	4	1	2017-01-13				0
2015-11-01	493	1494	17	3	1	1	1	3	2008-08-01	1		2017-08-19	4	1	2014-09-14				1
2015-11-01	343	1946	14	2	1	1	1	3		1		2018-04-18	4	1	2015-09-07				0
2015-11-01	131	megal	5	1	1	1	1	3		1		2017-01-28	4	1	2015-03-14				1
2015-11-01	132	guriez	5	1	1	1	1	3		1		2017-09-05	4	1	2014-11-12	2017-03-21			1
2015-11-01	134	hidase	5	1	1	1	1	3		1		2018-01-03	4	1	2015-06-12				1
2015-11-01	138	edile	5	1	1	1	1	3		1		2016-12-22	4	1	2015-05-09				1
2015-11-01	475	1456	17	3	1	1	1	3	2009-12-16	1		2017-07-06	4	1	2015-10-15				1
2015-11-01	211	ayitima (002)	9	2	1	1	1	3		1		2017-06-13	4	1	2016-04-24				1
2015-11-01	213	bure (004)	9	2	1	1	1	3		1		2017-10-11	4	1	2016-12-10				1
2015-11-01	216	shagno (007)	9	2	1	1	1	3		1		2017-11-25	4	1	2016-04-26				1
2015-11-01	220	yellos (011)	9	2	1	1	1	3		1		2017-11-25	4	1	2017-08-16				1
2015-11-01	238	12-nech tekateko (tikur)	10	2	1	1	1	3		1		2017-04-16	4	1	2016-01-24	2017-01-05			2
2015-11-01	353	1956	14	2	1	1	1	3		1		2018-04-18	4	1	2015-09-13	2017-10-12			2
2015-11-01	358	1962	14	2	1	1	1	3		1		2018-04-18	4	1	2016-11-04				0
2015-11-01	2734	003	35	3	1	1	1	3		1		2017-06-15	4	1	2015-04-14				0
2015-11-01	536	1554	17	3	1	1	1	3	2012-01-08	1		2017-08-19	4	1	2015-09-17	2016-12-21			1
2015-11-01	2304	290	26	3	2	1	1	3		1		2017-11-25	4	1	2015-11-25				1
2015-11-01	2748	53	35	3	1	1	1	3		1		2017-09-11	4	1	2015-04-09				0
2015-11-01	2741	12	35	3	1	1	1	3		1		2017-06-15	4	1	2014-11-08	2015-10-04	2016-11-24		0
2015-11-01	1632	628	30	2	3	1	1	3	2012-02-29	1		2017-05-17	4	1	2016-03-21				2
2015-11-01	1322	4021	28	3	2	1	3	3		1		2017-06-15	4	1	2014-12-28	2016-09-24			0
2015-11-01	1143	258	26	3	2	1	1	3		1		2017-01-18	4	1	2014-05-31				1
2015-11-01	1144	135	26	3	2	1	1	3		1		2016-05-13	4	1	2012-11-28				1
2015-11-01	1148	280	26	3	2	1	1	3		1		2017-07-08	4	1	2016-01-06				1
2015-11-01	1165	216	26	3	2	1	1	3		1		2017-07-21	4	1	2014-07-08	2015-11-16			1
2015-11-01	1183	155	26	3	2	1	1	3		1		2017-05-11	4	1	2014-08-22	2016-06-10			1
2015-11-01	1186	126	26	3	2	1	1	3		1		2017-12-01	4	1	2014-07-15	2015-10-01			1
2015-11-01	1635	631	30	2	3	1	1	3	2013-05-18	1		2017-05-17	4	1	2016-04-12				0
2015-11-01	1324	4085	28	3	2	1	3	3		1		2017-06-15	4	1	2015-02-14	2016-06-10			0
2015-11-01	1325	4161	28	3	2	1	3	3		1		2017-06-15	4	1	2015-05-01	2016-12-29			0
2015-11-01	1326	4174	28	3	2	1	3	3		1		2017-06-15	4	1	2015-03-03				0
2015-11-01	1329	4211	28	3	2	1	3	3		1		2017-06-15	4	1	2014-10-30	2016-04-09			0
2015-11-01	1336	4256	28	3	2	1	3	3		1		2017-06-15	4	1	2015-09-20	2016-12-23			0
2015-11-01	1353	4354	28	3	2	1	2	3		1		2017-06-15	4	1	2015-08-01	2016-11-16			0
2015-11-01	1357	4366	28	3	2	1	3	3		1		2017-06-15	4	1	2016-03-04				0
2015-11-01	1370	4406	28	3	2	1	3	3		1		2017-06-15	4	1	2015-10-25	2017-02-03			0
2015-11-01	1191	217	26	3	2	1	1	3		1		2016-08-19	4	1	2012-07-30	2013-09-13			1
2015-11-01	344	1947	14	2	1	1	1	3		1	1			0	2015-06-08	2017-07-17			0
2015-11-01	139	sidamo ((3905)	5	1	1	1	1	3		1	1			0	2016-06-02				0
2015-11-01	1343	4293	28	3	2	1	3	3		1		2017-06-15	4	1	2014-12-05	2016-01-15	2017-04-25		0
2015-11-01	1327	4178	28	3	2	1	3	3		1		2017-06-15	4	1	2015-09-12	2016-09-28			2
2015-11-01	1332	4221	28	3	2	1	3	3		1		2016-11-23	4	1	2015-01-09	2016-03-22			0
2015-11-01	1339	4270	28	3	2	1	3	3		1	1			0	2014-10-02	2016-08-08	2017-10-27		0
2015-11-01	1345	4302	28	3	2	1	3	3		1	1			0	2014-07-03	2016-03-27	2017-03-14	2018-04-29	0
2015-11-01	1175	195	26	3	2	1	1	3		1	1			0	2015-04-06	2016-05-08	2018-07-06		1
2015-11-01	1161	224	26	3	2	1	1	3		1		2017-05-04	1	0	2014-05-13	2016-12-12			1
2015-11-01	1359	4368	28	3	2	1	3	3		1	1			0	2015-10-27	2017-04-03			0
2015-11-01	1368	4403	28	3	2	1	3	3		1	1			0	2015-10-13	2017-12-17			0
2015-11-01	1579	941	31	2	3	1	1	3		1	1			0	2016-04-25	2017-06-08	2018-06-14		2
2015-11-01	1349	4347	28	3	2	1	3	3		1	1			0	2014-12-25	2016-12-24			0
2015-11-01	1367	4400	28	3	2	1	3	3		1	1			0	2015-11-10				2
2015-11-01	1338	4265	28	3	2	1	3	3		1		2017-06-15	4	1	2015-04-11	2016-09-02			2
2015-11-01	1344	4299	28	3	2	1	3	3		1		2018-01-15	3	1	2014-11-10	2016-02-15	2017-02-17		0
2015-11-01	1341	4277	28	3	2	1	3	3		1		2017-06-15	4	1	2013-09-03	2015-10-26			0
2015-11-01	1342	4290	28	3	2	1	3	3		1	1			0	2015-10-20	2016-10-03			0
2015-11-01	1377	4443	28	3	2	1	3	3		1	1			0	2015-11-03	2017-04-21			0
2015-11-01	1333	4225	28	3	2	1	3	3		1		2017-06-15	4	1	2015-06-24	2016-06-10			0
2015-11-01	1765	3202	13	2	1	1	1	3		1		2017-12-15	1	0	2016-07-22	2017-08-07			0
2015-11-01	1372	4417	28	3	2	1	3	3		1	1			0	2015-12-26	2017-06-05			0
2015-11-01	1376	4431	28	3	2	1	3	3		1		2018-04-18	3	1	2016-01-06				0
2015-11-01	1356	4365	28	3	2	1	3	3		1	1			0	2015-12-04				0
2015-11-01	1364	4386	28	3	2	1	3	3		1		2018-01-12	3	1	2017-12-08				0
2015-11-01	1351	4350	28	3	2	1	3	3		1		2016-08-19	3	1	2015-12-27				2
2015-11-01	1362	4384	28	3	2	1	3	3		1	1			0	2015-11-11	2016-12-14	2017-12-21		0
2015-11-01	1346	4303	28	3	2	1	3	3		1	1			0	2015-09-08	2016-12-27			0
2015-11-01	1363	4385	28	3	2	1	3	3		1	1			0	2015-11-11	2017-06-15			0
2015-11-01	2762	80	35	3	1	1	1	2		1	1			0	2016-11-08	2017-10-18			0
2015-11-01	2764	82	35	3	1	1	1	2		1	1			0	2017-03-28	2018-06-08			0
2015-11-01	2763	81	35	3	1	1	1	2		1	1			0	2016-11-26				0
2015-11-01	370	1991	14	2	1	1	1	2		1	1			0	2017-08-16				1
2015-11-01	369	1973	14	2	1	1	1	2		1	1			0	2017-07-10				0
2015-11-01	368	1972	14	2	1	1	1	2		1	1			0	2017-04-21	2018-06-10			0
2015-11-01	2771	89	35	3	1	1	1	2		1	1			0	2018-07-12				0
2015-11-01	1389	4559	28	3	2	1	2	2		1	1			0	2017-05-14				0
2015-11-01	1378	4445	28	3	2	1	3	2		1	1			0	2013-03-17	2016-09-09	2017-12-15		0
2015-11-01	2766	84	35	3	1	1	1	2	2015-04-25	1	1			0	2018-04-25				0
2015-11-01	1381	4461	28	3	2	1	3	2		1	1			0	2016-09-26	2017-11-21			2
2015-11-01	1383	4475	28	3	2	1	3	2		1	1			0	2016-06-19	2017-11-01			0
2015-11-01	2755	3814 (73)	35	3	1	1	1	2		1	1			0	2016-11-12				0
2015-11-01	2759	(3818) 77	35	3	1	1	1	2		1	1			0	2017-10-04				0
2015-11-01	1905	1668	16	3	1	1	1	2		1	1			0	2016-10-21				1
2015-11-01	1906	1650	16	3	1	1	1	2		1	1			0	2017-03-13	2018-02-16			0
2015-11-01	1908	1690	16	3	1	1	1	2		1	1			0	2017-02-18				0
2015-11-01	1900	1687	16	3	1	1	1	2		1	1			0	2017-07-03				1
2015-11-01	1912	1691	16	3	1	1	1	2		1	1			0	2017-12-22				0
2015-11-01	1914	1696	16	3	1	1	1	2		1	1			0	2017-07-02				0
2015-11-01	1919	1923	16	3	1	1	1	2		1	1			0	2018-02-24				2
2015-11-01	1921	1698	16	3	1	1	1	2		1	1			0	2017-07-28				1
2015-11-01	1909	1697	16	3	1	1	1	2		1	1			0	2017-08-03				0
2015-11-01	2761	79	35	3	1	1	1	2		1	1			0	2017-06-03				0
2015-11-01	2758	76b	35	3	1	1	1	2		1	1			0	2016-11-12	2018-04-25			0
2015-11-01	1901	1686	16	3	1	1	1	2		1	1			0	2016-12-20				2
2015-11-01	2646	3242	30	2	3	1	1	2		1	1			0	2018-07-31				0
2015-11-01	371	1992	14	2	1	1	1	2		1	1			0	2018-04-02				0
2016-11-12	372	1993	14	2	1	1	1	2			1			0	2017-02-27	2018-04-13			0
2015-11-01	2591	9993	14	2	1	1	1	2		1	1			0	2018-03-26				0
2015-11-01	2757	3816 (75)	35	3	1	1	1	2	2014-06-17	1	1			0	2016-11-22				1
2015-11-01	1897	1685	16	3	1	1	1	2		1	1			0	2016-07-20				0
2015-11-01	1898	1682	16	3	1	1	1	2		1	1			0	2016-07-15	2018-02-16			0
2015-11-01	2760	3819 (78)	35	3	1	1	1	2		1	1			0	2017-12-24				0
2015-11-01	1740	314	26	3	2	1	1	2		1	1			0	2017-07-26				1
2015-11-01	1741	313	26	3	2	1	1	2		1	1			0	2017-06-26				0
2015-11-01	1745	307	26	3	2	1	1	2		1	1			0	2016-09-11				1
2015-11-01	180	abay (2127)	7	2	1	1	1	2		1	1			0	2017-08-06				0
2015-11-01	1637	632	30	2	3	1	1	2	2013-10-17	1	1			0	2017-02-19	2018-05-26			0
2015-11-01	167	europa (2130)	7	2	1	1	1	2		1	1			0	2017-07-22				0
2015-11-01	366	1970	14	2	1	1	1	2		1	1			0	2016-08-14	2017-09-05			0
2015-11-01	1582	948	31	2	3	1	1	2		1	1			0	2016-03-26	2017-09-25			1
2015-11-01	1583	949	31	2	3	1	1	2		1	1			0	2017-06-28	2018-07-25			0
2015-11-01	1584	950	31	2	3	1	1	2		1	1			0	2018-04-29				0
2015-11-01	1585	951	31	2	3	1	1	2		1	1			0	2017-12-21				0
2015-11-01	1586	952	31	2	3	1	1	2		1	1			0	2017-11-25				0
2015-11-01	1587	953	31	2	3	1	1	2		1	1			0	2018-05-13				1
2015-11-01	1639	634	30	2	3	1	1	2	2014-11-01	1	1			0	2017-03-07				1
2015-11-01	1697	694	21	3	3	1	1	2		1	1			0	2017-03-11	2018-03-09			1
2015-11-01	1699	696	21	3	3	1	1	2		1	1			0	2018-03-09				1
2015-11-01	1703	679	21	3	3	1	1	2		1	1			0	2016-03-23	2018-07-12			1
2015-11-01	1704	678	21	3	3	1	1	2		1	1			0	2016-02-19	2017-01-20	2018-03-08		1
2015-11-01	1705	677	21	3	3	1	1	2		1	1			0	2016-12-14	2018-02-12			0
2015-11-01	1706	669	21	3	3	1	1	2		1	1			0	2017-10-09				1
2015-11-01	1694	688	21	3	3	1	1	2		1	1			0	2017-10-29				1
2015-11-01	1729	746	34	1	3	1	1	2		1	1			0	2017-10-10				0
2015-11-01	1730	748	34	1	3	1	1	2	2015-02-23	1	1			0	2017-10-13				0
2015-11-01	1397	4585	28	3	2	1	3	2		1	1			0	2017-05-05				0
2015-11-01	1640	635	30	2	3	1	1	2	2015-01-17	1	1			0	2016-11-30				0
2015-11-01	1643	638	30	2	3	1	1	2	2015-03-24	1	1			0	2018-02-18				1
2015-11-01	1644	639	30	2	3	1	1	2	2015-06-05	1	1			0	2017-12-02				0
2015-11-01	1646	641	30	2	3	1	1	2	2015-08-20	1	1			0	2017-09-30				1
2015-11-01	248	3-tikur tekateko	10	2	1	1	1	2		1	1			0	2017-09-12				1
2015-11-01	1696	692	21	3	3	1	1	2		1	1			0	2018-08-14				1
2015-11-01	1691	684	21	3	3	1	1	2		1	1			0	2017-07-16				1
2015-11-01	1693	686	21	3	3	1	1	2		1	1			0	2017-11-05				1
2015-11-01	1129	294	26	3	2	1	1	2		1	1			0	2016-07-01	2017-05-23			2
2015-11-01	1136	283	26	3	2	1	1	2		1	1			0	2016-05-11	2017-08-03			1
2015-11-01	26	Sisay (26)	1	2	1	1	1	2		1	1			0	2017-05-01				0
2015-11-01	549	1571	17	3	1	1	1	2	2013-12-22	1	1			0	2017-12-10				2
2015-11-01	1959	1914	16	3	1	1	1	2		1	1			0	2018-08-15				0
2015-11-01	558	1584	17	3	1	1	1	2	2015-02-02	1	1			0	2017-04-20				1
2015-11-01	1128	297	26	3	2	1	1	2		1	1			0	2017-06-23				1
2015-11-01	1127	298	26	3	2	1	1	2		1	1			0	2017-04-22				2
2016-06-10	1782	1998	14	2	1	1	1	2			1			0	2016-10-09				0
2015-11-01	2158	791	20	1	3	1	1	2		1	1			0	2018-07-14				0
2015-11-01	2157	790	20	1	3	1	1	2		1	1			0	2018-02-25				0
2015-11-01	2155	788	20	1	3	1	1	2	2014-02-01	1	1			0	2016-11-25				0
2015-11-01	2029	1155	18	2	1	1	1	2		1	1			0	2017-10-02				0
2015-11-01	2027	1153	18	2	1	1	1	2		1	1			0	2017-08-19				1
2015-11-01	544	1563	17	3	1	1	1	2	2013-09-28	1	1			0	2018-06-13				1
2015-11-01	542	1561	17	3	1	1	1	2	2013-05-27	1	1			0	2017-04-05				1
2015-11-01	541	1560	17	3	1	1	1	2	2013-05-17	1	1			0	2018-07-10				2
2015-11-01	519	1535	17	3	1	1	1	2	2012-07-17	1	1			0	2015-07-01				1
2015-11-01	528	1544	17	3	1	1	1	2	2012-10-08	1	1			0	2016-12-15	2018-04-23			1
2015-11-01	529	1545	17	3	1	1	1	2	2012-08-25	1	1			0	2016-05-21	2018-01-25			1
2015-11-01	538	1556	17	3	1	1	1	2	2013-02-21	1	1			0	2017-09-27				2
2015-11-01	537	1555	17	3	1	1	1	2	2013-02-01	1	1			0	2015-06-29	2017-11-23			1
2015-11-01	1126	300	26	3	2	1	1	2		1		2016-11-13	1	0	2016-09-11				1
2015-11-01	545	1564	17	3	1	1	1	2	2013-10-11	1		2017-12-11	1	0	2017-10-06				1
2015-11-01	27	Stella/Kokebe (27)	1	2	1	1	1	2		1		2017-05-23	1	0	2016-09-17				0
2015-11-01	527	1543	17	3	1	1	1	2	2012-03-03	1		2017-04-24	3	1	2015-12-18				1
2015-11-01	1692	685	21	3	3	1	1	2		1		2017-02-08	3	1	2016-02-28	2017-02-02			2
2015-11-01	1131	292	26	3	2	1	1	2		1		2017-10-08	3	1	2017-07-30				0
2015-11-01	550	1573	17	3	1	1	1	2	2014-04-17	1		2018-02-15	4	1	2017-09-07				1
2015-11-01	548	1568	17	3	1	1	1	2	2013-12-21	1		2018-03-26	4	1	2017-08-03				1
2015-11-01	2401	1667	16	3	1	1	1	2		1		2018-07-10	4	1	2017-07-14				0
2015-11-01	363	1967	14	2	1	1	1	2		1		2017-09-11	4	1	2016-12-20				0
2015-11-01	562	1588	17	3	1	1	1	2	2015-03-13	1		2018-05-14	4	1	2018-04-07				1
2015-11-01	1638	633	30	2	3	1	1	2	2013-11-13	1		2017-10-20	4	1	2016-09-14				0
2015-11-01	552	1576	17	3	1	1	1	2	2014-07-09	1		2018-05-14	4	1	2018-03-18				1
2015-11-01	1641	636	30	2	3	1	1	2	2015-03-10	1		2018-08-20	4	1	2016-11-27	2018-02-10			1
2015-11-01	546	1565	17	3	1	1	1	2	2013-10-23	1		2018-03-26	4	1	2017-09-08				1
2015-11-01	1743	310	26	3	2	1	1	2		1		2018-02-01	4	1	2017-02-13				0
2015-11-01	1386	4537	28	3	2	1	3	2		1		2017-06-15	4	1	2016-12-20				2
2015-11-01	1369	4404	28	3	2	1	3	2		1		2017-06-15	4	1	2017-01-04				0
2015-11-01	1380	4455	28	3	2	1	3	2		1		2016-11-10	4	1	2016-08-24				0
2015-11-01	1125	304	26	3	2	1	1	2		1		2018-04-28	4	1	2016-07-22	2017-09-08			0
2015-11-01	1392	4576	28	3	2	1	3	2		1		2017-06-15	4	1	2017-02-17				0
2015-11-01	1133	289	26	3	2	1	1	2		1		2016-11-07	4	1	2016-10-03				1
2015-11-01	1130	293	26	3	2	1	1	2		1		2017-07-08	4	1	2017-04-02				1
2015-11-01	1391	4572	28	3	2	1	3	2		1		2017-06-15	4	1	2017-02-19				0
2015-11-01	1132	291	26	3	2	1	1	2		1		2018-02-01	4	1	2016-09-19				1
2015-11-01	1135	286	26	3	2	1	1	2		1		2017-11-24	4	1	2016-10-06				1
2015-11-01	1371	4414	28	3	2	1	3	2		1	1			0	2015-09-08	2016-12-15	2018-02-08		0
2015-11-01	1387	4549	28	3	2	1	3	2		1	1			0	2017-01-27				0
2015-11-01	1388	4550	28	3	2	1	3	2		1	1			0	2016-12-17				0
2015-11-01	1385	4496	28	3	2	1	3	2		1	1			0	2017-01-09				0
2015-11-01	1744	308	26	3	2	1	1	2		1	1			0	2016-11-20	2017-12-16			1
2015-11-01	136	burie (3906)	5	1	1	1	1	2		1	1			0	2015-07-17	2016-11-02			1
2015-11-01	1379	4448	28	3	2	1	3	2		1	1			0	2016-09-14				0
2016-10-07	2782	3834 (94)	35	3	1	1	1	1	2016-10-07		1			0	2018-01-12				2
2016-03-22	1537	4629	28	3	2	1	1	1	2016-03-22		1			0	2018-07-06				0
2016-05-17	1555	780	33	1	3	1	1	1	2016-05-17		1			0	2018-07-15				0
2015-11-01	515	1531	17	3	1	1	1	1	2011-12-07	1	1			0	2015-12-12				1
2016-03-27	2778	3833 (93)	35	3	1	1	1	1	2016-03-27		1			0	2018-05-16				0
2016-03-13	2776	92	35	3	1	1	1	1	2016-03-13		1			0	2018-06-09				0
2016-02-25	2779	91	35	3	1	1	1	1	2016-02-25		1			0	2017-07-13				0
2015-11-01	2767	85	35	3	1	1	1	1	2015-05-30	1	1			0	2017-09-05				0
2015-11-01	2768	86	35	3	1	1	1	1	2015-06-15	1	1			0	2017-08-01				0
2015-11-01	2769	3828 (87)	35	3	1	1	1	1	2015-09-01	1	1			0	2017-08-15				0
2015-11-01	1405	4594	28	3	2	1	3	1		1	1			0	2018-02-16				0
2015-11-01	361	1965	14	2	1	1	1	1		1	1			0	2017-08-20	2018-08-03			0
2015-12-27	1526	4618	28	3	2	1	1	1	2015-12-27		1			0	2018-06-30				0
2015-11-01	569	2005	17	3	1	1	1	1	2015-05-29	1	1			0	2018-02-02				1
2015-11-01	565	2001(b)	17	3	1	1	1	1	2015-03-30	1	1			0	2017-09-26				1
2015-11-01	566	2002	17	3	1	1	1	1	2015-03-31	1	1			0	2017-12-23				2
2015-11-01	571	2007	17	3	1	1	1	1	2015-06-23	1	1			0	2018-08-27				1
2015-11-01	1565	762	32	2	3	1	2	1			1			0	2017-08-01				0
2016-07-22	2379	3216	13	2	1	1	1	1	2016-07-22		1			0	2018-05-07				0
2016-03-27	1566	763	32	2	3	1	1	1	2016-03-27		1			0	2017-12-14				0
2016-01-21	2648	9914	30	2	3	1	1	1	2016-01-21		1			0	2018-02-25				1
2016-09-25	2119	647	30	2	3	1	1	1	2016-09-25		1			0	2018-07-23				0
2016-09-14	2647	646	30	2	3	1	1	1	2016-09-14		1			0	2018-08-18				1
2016-08-19	1775	3217	13	2	1	1	1	1	2016-08-19		1			0	2018-07-18				0
2015-11-01	1647	642	30	2	3	1	1	1		1	1			0	2018-03-16				2
2016-04-12	1648	644	30	2	3	1	1	1	2016-04-12		1			0	2018-03-19				2
2016-01-02	1642	637	30	2	3	1	1	1	2016-01-02		1			0	2018-05-14				2
2016-06-07	1711	703	21	3	3	1	1	1	2016-06-07		1			0	2018-08-14				1
2015-11-01	2770	88	35	3	1	1	1	1	2015-10-04	1		2017-09-27	1	0	2017-09-26				0
2015-11-01	572	2008	17	3	1	1	1	1	2015-07-01	1		2018-09-10	3	1	2018-01-15				2
2015-11-01	357	1961	14	2	1	1	1	1		1		2018-07-15	4	1	2017-08-19				0
