# Supplementary material for: Effect of Bovine Tuberculosis on Selected Productivity Parameters and Trading in Dairy Cattle Kept Under Intensive Husbandry in Central Ethiopia
Source: Front Vet Sci. 2021 Jul 21;8:698768. doi: 10.3389/fvets.2021.698768 (PMC8334357; doi:10.3389/fvets.2021.698768)
Supplement: Supplementary file 1 [file Data_Sheet_1.zip › Analysis/DOB to first calving and first AI.xlsx]

## Sheet: Sheet1
Entry_date	Farm_ani_id	Farm_id	Farm_size	Frm_location	Sex	Breed	Age	exact birth_date	initial stock	end stock	Exit_date	Exit_type	offtake	first AI	first calving	BTB_tot
2015-11-01	747	34	1	3	1	1	3	2015-10-01	1	1			0	2017-01-28		2
2015-11-01	645	30	2	3	1	1	3	2015-06-02	1	1			0	2016-10-17	2017-07-17	0
2015-11-01	881	20	1	3	1	1	3	2015-02-24	1	1			0		2017-01-25	0
2016-11-22	9999	14	2	1	1	1	3	2016-11-22		1			0		2016-11-22	0
2015-11-01	84	35	3	1	1	1	2	2015-04-25	1	1			0	2016-10-28	2018-04-25	0
2015-11-01	83	35	3	1	1	1	2	2015-04-03	1	1			0	2017-04-02		0
2015-11-01	748	34	1	3	1	1	2	2015-02-23	1	1			0	2016-04-25	2017-10-13	0
2015-11-01	635	30	2	3	1	1	2	2015-01-17	1	1			0	2016-02-28	2016-11-30	0
2015-11-01	638	30	2	3	1	1	2	2015-03-24	1	1			0	2016-11-11	2018-02-18	1
2015-11-01	639	30	2	3	1	1	2	2015-06-05	1	1			0	2016-10-24	2017-12-02	0
2015-11-01	641	30	2	3	1	1	2	2015-08-20	1	1			0	2016-10-17	2017-09-30	1
2015-11-01	1584	17	3	1	1	1	2	2015-02-02	1	1			0		2017-04-20	1
2015-11-01	1585	17	3	1	1	1	2	2015-02-12	1	1			0	2018-04-24		1
2015-11-01	1588	17	3	1	1	1	2	2015-03-13	1		2018-05-14	4	1	2017-06-28	2018-04-07	1
2015-11-01	640	30	2	3	1	1	2	2015-07-19	1		2017-10-20	4	1			0
2015-11-01	636	30	2	3	1	1	2	2015-03-10	1		2018-08-20	4	1		2016-11-27	1
2016-08-17	95	35	3	1	1	1	1	2016-08-17		1			0			0
2016-03-27	4630	28	3	2	1	1	1	2016-03-27		1			0	2018-05-12		0
2016-04-09	4631	28	3	2	1	1	1	2016-04-09		1			0	2018-04-17		0
2016-10-07	3834 (94)	35	3	1	1	1	1	2016-10-07		1			0		2018-01-12	2
2016-06-10	4633	28	3	2	1	1	1	2016-06-10		1			0	2018-02-25		0
2017-10-06	2199	17	3	1	1	1	1	2016-10-06		1			0			1
2016-11-22	3839 (99)	35	3	1	1	1	1	2016-11-22		1			0	2018-05-24		0
2016-01-29	4624	28	3	2	1	1	1	2016-01-29		1			0	2018-04-23		0
2017-11-02	3033	17	3	1	1	1	1	2017-11-02		1			0			0
2016-11-08	3837 (97)	35	3	1	1	1	1	2016-11-08		1			0	2018-05-10		0
2016-11-24	3840 (100(b)	35	3	1	1	1	1	2016-11-24		1			0	2018-05-11		0
2016-03-22	4629	28	3	2	1	1	1	2016-03-22		1			0	2017-10-11	2018-07-06	0
2016-03-04	4626	28	3	2	1	1	1	2016-03-04		1			0	2018-03-29		2
2016-03-09	4627	28	3	2	1	1	1	2016-03-09		1			0	2017-12-28		0
2016-11-29	3841 (101)	35	3	1	1	1	1	2016-11-29		1			0	2018-05-15		0
2016-11-06	3836 (96)	35	3	1	1	1	1	2016-11-06		1			0	2018-05-13		0
2016-05-17	780	33	1	3	1	1	1	2016-05-17		1			0	2017-10-11	2018-07-15	0
2017-09-25	961	31	2	3	1	1	1	2017-09-25		1			0			0
2016-12-21	21901	32	2	3	1	1	1	2016-12-21		1			0			0
2016-02-22	3830 (90)	35	3	1	1	1	1	2016-02-22		1			0	2017-06-21		2
2018-02-02	3039	17	3	1	1	1	1	2018-02-02		1			0			0
2016-09-20	2185	17	3	1	1	1	1	2016-09-20		1			0	2018-08-29		1
2017-06-18	104(b)	35	3	1	1	1	1	2017-06-18		1			0			0
2017-06-03	103	35	3	1	1	1	1	2017-06-03		1			0			0
2018-02-05	2362	13	2	1	1	1	1	2018-02-05		1			0			0
2017-08-01	767	32	2	3	1	1	1	2017-08-01		1			0			0
2016-03-16	779	33	1	3	1	1	1	2016-03-16		1			0	2018-02-01		0
2016-06-25	781	33	1	3	1	1	1	2016-06-25		1			0	2017-10-15		0
2017-03-28	102	35	3	1	1	1	1	2017-03-28		1			0			0
2016-06-11	2180	17	3	1	1	1	1	2016-06-11		1			0			2
2016-05-24	2178	17	3	1	1	1	1	2016-05-24		1			0			1
2017-06-17	9916	30	2	3	1	1	1	2017-06-17		1			0			0
2018-02-25	2363	13	2	1	1	1	1	2018-02-25		1			0			0
2016-02-07	778	33	1	3	1	1	1	2016-02-07		1			0	2017-06-18		0
2017-01-03	9921	33	1	3	1	1	1	2017-01-03		1			0			0
2017-12-09	3036	17	3	1	1	1	1	2017-12-09		1			0			1
2016-03-27	3833 (93)	35	3	1	1	1	1	2016-03-27		1			0	2017-08-19	2018-05-16	0
2017-12-09	3035	17	3	1	1	1	1	2017-12-09		1			0			1
2016-03-13	92	35	3	1	1	1	1	2016-03-13		1			0		2018-06-09	0
2015-12-30	2173	17	3	1	1	1	1	2015-12-30		1			0	2017-12-13		1
2017-06-22	9922	33	1	3	1	1	1	2017-06-22		1			0			0
2017-11-09	9923	33	1	3	1	1	1	2017-11-09		1			0			0
2016-10-17	2189	17	3	1	1	1	1	2016-10-17		1			0	2018-06-13		1
2017-10-13	3796	34	1	3	1	1	1	2017-10-13		1			0			0
2016-02-25	91	35	3	1	1	1	1	2016-02-25		1			0		2017-07-13	0
2017-03-07	9913	30	2	3	1	1	1	2017-03-07		1			0			2
2017-10-25	9919	30	2	3	1	1	1	2017-10-25		1			0			0
2017-03-30	9915	30	2	3	1	1	1	2017-03-30		1			0			0
2017-12-14	768	32	2	3	1	1	1	2017-12-14		1			0			0
2015-11-01	85	35	3	1	1	1	1	2015-05-30	1	1			0		2017-09-05	0
2018-02-02	3040	17	3	1	1	1	1	2018-02-02		1			0			0
2015-11-01	86	35	3	1	1	1	1	2015-06-15	1	1			0	2016-11-07	2017-08-01	0
2015-11-01	3828 (87)	35	3	1	1	1	1	2015-09-01	1	1			0	2016-11-09	2017-08-15	0
2017-02-19	650	30	2	3	1	1	1	2017-02-19		1			0	2018-06-01		0
2017-07-09	2196	17	3	1	1	1	1	2017-07-09		1			0			2
2018-02-15	345	26	3	2	1	1	1	2018-02-15		1			0			0
2016-04-28	gosma lidj (023)	9	2	1	1	1	1	2016-04-28		1			0			0
2016-02-07	ye mut lidj	10	2	1	1	1	1	2016-02-07		1			0			0
2016-03-11	ye goda lidj	10	2	1	1	1	1	2016-03-11		1			0			0
2018-02-21	347	26	3	2	1	1	1	2018-02-21		1			0			0
2016-12-15	4650	28	3	2	1	1	1	2016-12-15		1			0			0
2017-11-21	4683	28	3	2	1	1	1	2017-11-21		1			0			0
2017-06-06	2195	17	3	1	1	1	1	2017-06-06		1			0			1
2017-12-17	4686	28	3	2	1	1	1	2017-12-17		1			0			0
2017-12-21	4687	28	3	2	1	1	1	2017-12-21		1			0			0
2018-02-08	4688	28	3	2	1	1	1	2018-02-08		1			0			0
2016-09-12	ye dinkanesh lidj (3010)	5	1	1	1	1	1	2016-09-12		1			0			0
2017-11-01	4681	28	3	2	1	1	1	2017-11-01		1			0			0
2017-10-19	108	35	3	1	1	1	1	2017-10-19		1			0			0
2017-09-05	107	35	3	1	1	1	1	2017-09-05		1			0			0
2015-12-13	2170	17	3	1	1	1	1	2015-12-13		1			0	2017-11-18		1
2017-10-04	109	35	3	1	1	1	1	2017-10-04		1			0			0
2017-12-31	344	26	3	2	1	1	1	2017-12-31		1			0			0
2017-10-18	3850 (110)	35	3	1	1	1	1	2017-10-18		1			0			0
2018-07-12	3857	35	3	1	1	1	1	2018-07-12		1			0			0
2018-03-12	2364	13	2	1	1	1	1	2018-03-12		1			0			0
2015-12-27	4618	28	3	2	1	1	1	2015-12-27		1			0	2017-10-11	2018-06-30	0
2017-08-01	105	35	3	1	1	1	1	2017-08-01		1			0			0
2016-07-05	2182	17	3	1	1	1	1	2016-07-05		1			0	2018-07-28		1
2015-11-01	2005	17	3	1	1	1	1	2015-05-29	1	1			0		2018-02-02	1
2015-11-01	2001(b)	17	3	1	1	1	1	2015-03-30	1	1			0		2017-09-26	1
2015-11-01	2006	17	3	1	1	1	1	2015-06-09	1	1			0	2017-03-29		1
2017-06-05	4674	28	3	2	1	1	1	2017-06-05		1			0			0
2016-04-24	aytima lidj (022)	9	2	1	1	1	1	2016-04-24		1			0			0
2017-06-14	4675	28	3	2	1	1	1	2017-06-14		1			0			1
2017-07-21	4677	28	3	2	1	1	1	2017-07-21		1			0			0
2017-08-17	4678	28	3	2	1	1	1	2017-08-17		1			0			0
2016-12-15	2192	17	3	1	1	1	1	2016-12-15		1			0			1
2016-12-14	2191	17	3	1	1	1	1	2016-12-14		1			0			1
2017-10-17	2200	17	3	1	1	1	1	2017-12-14		1			0			1
2015-11-01	2002	17	3	1	1	1	1	2015-03-31	1	1			0	2017-01-15	2017-12-23	2
2015-11-01	4604	28	3	2	1	1	1	2015-11-01	1	1			0	2017-09-29		0
2017-08-24	106	35	3	1	1	1	1	2017-08-24		1			0			0
2017-11-09	342	26	3	2	1	1	1	2017-11-09		1			0			0
2015-11-01	2012	17	3	1	1	1	1	2015-07-25	1	1			0	2018-02-13		0
2015-11-01	2007	17	3	1	1	1	1	2015-06-23	1	1			0	2017-09-19	2018-08-27	1
2017-09-07	2197	17	3	1	1	1	1	2017-09-07		1			0			1
2015-11-01	762	32	2	3	1	2	1	2015-11-01		1			0	2016-11-12	2017-08-01	0
2015-12-16	1174	18	2	1	1	1	1	2015-12-16		1			0	2017-07-10		0
2016-03-11	goda lidj	10	2	1	1	1	1	2016-03-11		1			0			0
2016-07-22	3216	13	2	1	1	1	1	2016-07-22		1			0	2017-08-12	2018-05-07	0
2017-06-08	958	31	2	3	1	1	1	2017-06-08		1			0			0
2016-03-27	763	32	2	3	1	1	1	2016-03-27		1			0		2017-12-14	0
2016-03-26	956	31	2	3	1	1	1	2016-03-26		1			0			0
2015-12-31	gete lidj (2133)	7	2	1	1	1	1	2015-12-31		1			0	2017-11-18		0
2016-04-25	955	31	2	3	1	1	1	2016-04-25		1			0	2018-02-23		0
2017-02-13	947 lidj	31	2	3	1	1	1	2017-02-13		1			0			0
2017-06-28	959	31	2	3	1	1	1	2017-06-28		1			0			0
2016-01-21	9914	30	2	3	1	1	1	2016-01-21		1			0	2017-06-15	2018-02-25	1
2016-11-18	782	33	1	3	1	1	1	2016-11-18		1			0	2018-01-28		0
2017-12-08	2361	13	2	1	1	1	1	2017-12-08		1			0			0
2016-09-21	1628	15	2	1	1	1	1	2016-09-21		1			0			1
2017-04-23	945 lidj	31	2	3	1	1	1	2017-04-23		1			0			0
2017-03-21	gurez lidj (3909)	5	1	1	1	1	1	2017-03-21		1			0			1
2017-10-16	752	34	1	3	1	1	1	2017-10-16		1			0			0
2016-09-25	647	30	2	3	1	1	1	2016-09-25		1			0	2017-10-27	2018-07-23	0
2016-11-30	649	30	2	3	1	1	1	2016-11-30		1			0	2018-03-31		0
2016-11-27	648	30	2	3	1	1	1	2016-11-27		1			0	2018-04-29		1
2016-09-14	646	30	2	3	1	1	1	2016-09-14		1			0	2017-11-04	2018-08-18	1
2016-10-22	1629	15	2	1	1	1	1	2016-10-21		1			0			0
2017-05-02	338	26	3	2	1	1	1	2017-05-02		1			0			0
2016-08-19	3217	13	2	1	1	1	1	2016-08-19		1			0	2017-10-06	2018-07-18	0
2016-10-14	3218	13	2	1	1	1	1	2016-10-14		1			0	2018-02-06		0
2017-04-23	957	31	2	3	1	1	1	2017-04-23		1			0			0
2017-06-18	3220	13	2	1	1	1	1	2017-06-18		1			0			0
2017-06-26	340	26	3	2	1	1	1	2017-06-26		1			0			0
2017-04-18	21903	32	2	3	1	1	1	2017-04-18		1			0			0
2017-04-21	337	26	3	2	1	1	1	2017-04-21		1			0			0
2017-02-13	333	26	3	2	1	1	1	2017-02-13		1			0			1
2016-06-19	4635	28	3	2	1	1	1	2016-06-19		1			0			1
2016-02-22	954	31	2	3	1	1	1	2016-02-22		1			0	2018-07-26		0
2016-08-08	4636	28	3	2	1	1	1	2016-08-08		1			0	2018-05-23		0
2016-09-26	4642	28	3	2	1	1	1	2016-09-26		1			0	2018-06-23		0
2016-10-03	4645	28	3	2	1	1	1	2016-10-03		1			0	2018-06-13		0
2017-03-15	335	26	3	2	1	1	1	2017-03-15		1			0			0
2017-04-02	336	26	3	2	1	1	1	2017-04-02		1			0			0
2016-04-12	644	30	2	3	1	1	1	2016-04-12		1			0	2017-06-21	2018-03-19	2
2017-11-02	3031	17	3	1	1	1	1	2017-11-02		1			0			1
2016-09-07	2184	17	3	1	1	1	1	2016-09-07		1			0			2
2017-11-27	gerbab lidj	10	2	1	1	1	1	2017-11-27		1			0			0
2017-11-07	3032	17	3	1	1	1	1	2017-11-07		1			0			1
2017-10-29	714	21	3	3	1	1	1	2017-10-29		1			0			1
2017-10-29	715	21	3	3	1	1	1	2017-10-29		1			0			1
2018-01-15	3037	17	3	1	1	1	1	2018-01-15		1			0			1
2017-04-22	708	21	3	3	1	1	1	2017-04-22		1			0			0
2016-11-09	705	21	3	3	1	1	1	2016-11-09		1			0			1
2016-04-09	2175	17	3	1	1	1	1	2016-04-09		1			0	2017-12-16		1
2016-12-07	2190	17	3	1	1	1	1	2016-12-07		1			0			1
2016-10-25	tikmit lidj	9	2	1	1	1	1	2016-10-25		1			0			0
2016-01-02	637	30	2	3	1	1	1	2016-01-02		1			0	2017-08-10	2018-05-14	2
2015-12-04	4614	28	3	2	1	1	1	2015-12-04		1			0	2017-12-12		0
2015-11-30	2169	17	3	1	1	1	1	2015-11-30	1	1			0			1
2017-09-12	tikur tecateco	10	2	1	1	1	1	2017-09-12		1			0			1
2017-07-16	713	21	3	3	1	1	1	2017-07-16		1			0			1
2017-07-14	1913	16	3	1	1	1	1	2017-07-14		1			0			0
2017-07-06	1912	16	3	1	1	1	1	2017-07-06		1			0			0
2017-11-17	753	34	1	3	1	1	1	2017-11-17		1			0			0
2018-02-26	754	34	1	3	1	1	1	2018-02-26		1			0			0
2016-08-01	766	32	2	3	1	1	1	2016-08-01		1			0	2018-02-06		0
2017-01-20	707	21	3	3	1	1	1	2017-01-20		1			0			1
2016-11-17	706	21	3	3	1	1	1	2016-11-17		1			0	2018-02-27		1
2018-01-29	9918	30	2	3	1	1	1	2018-01-29		1			0			0
2017-12-02	3243	30	2	3	1	1	1	2017-12-02		1			0			0
2015-12-17	698	21	3	3	1	1	1	2015-12-17		1			0	2017-11-07		1
2016-04-04	700	21	3	3	1	1	1	2016-04-04		1			0	2018-02-06		1
2016-06-07	703	21	3	3	1	1	1	2016-06-07		1			0	2017-10-27	2018-08-14	1
2016-03-22	671	21	3	3	1	1	1	2016-03-22		1			0	2017-10-08		1
2017-04-22	712	21	3	3	1	1	1	2017-04-22		1			0			1
2016-08-06	704	21	3	3	1	1	1	2016-08-06		1			0	2018-02-08		1
2017-06-15	4676	28	3	2	1	1	1	2017-06-15		1			0			0
2017-03-11	710	21	3	3	1	1	1	2017-03-11		1			0			1
2017-10-26	4679	28	3	2	1	1	1	2017-10-26		1			0			0
2015-12-17	2174	17	3	1	1	1	1	2015-12-17			2018-11-02	1	0	2018-04-26		1
2016-01-23	1624	15	2	1	1	1	1	2016-01-23			2018-01-10	1	0	2017-06-09		0
2015-11-01	88	35	3	1	1	1	1	2015-10-04	1		2017-09-27	1	0	2016-12-13	2017-09-26	0
2017-08-29	960	31	2	3	1	1	1	2017-08-29			2017-09-01	1	0			0
2016-05-23	2177	17	3	1	1	1	1	2016-05-23			2017-10-01	3	1			1
2015-12-26	4617	28	3	2	1	1	1	2015-12-26			2017-10-11	3	1			0
2016-06-10	2179	17	3	1	1	1	1	2016-06-10			2017-12-18	3	1			2
2015-12-25	4616	28	3	2	1	1	1	2015-12-25			2016-07-08	3	1			1
2015-11-10	4610	28	3	2	1	1	1	2015-11-10	1		2018-06-15	3	1	2018-01-31		1
2015-11-01	2008	17	3	1	1	1	1	2015-07-01	1		2018-09-10	3	1		2018-01-15	2
2015-11-20	4612	28	3	2	1	1	1	2015-11-20	1		2016-07-08	3	1			1
2016-01-24	1625	15	2	1	1	1	1	2016-01-24			2018-04-16	4	1	2017-07-04		0
2016-03-09	1173	18	2	1	1	1	1	2016-03-09			2017-05-15	4	1			0
2016-07-22	329	26	3	2	1	1	1	2016-07-22			2018-06-27	4	1	2018-03-26		0
2016-07-30	330	26	3	2	1	1	1	2016-07-30			2018-06-27	4	1	2018-04-09		0
2015-11-01	2003	17	3	1	1	1	1	2015-04-03	1		2018-03-26	4	1	2017-12-10		1
2016-01-24	ye tikur mentiya lidj	10	2	1	1	1	1	2016-01-24			2017-04-16	4	1			2
2016-09-19	331	26	3	2	1	1	1	2016-09-19			2018-06-27	4	1	2018-02-11		2
2017-04-03	4668	28	3	2	1	1	1	2017-04-03		1			0			0
