# Supplementary material for: Effect of Bovine Tuberculosis on Selected Productivity Parameters and Trading in Dairy Cattle Kept Under Intensive Husbandry in Central Ethiopia
Source: Front Vet Sci. 2021 Jul 21;8:698768. doi: 10.3389/fvets.2021.698768 (PMC8334357; doi:10.3389/fvets.2021.698768)
Supplement: Supplementary file 1 [file Data_Sheet_1.zip › Analysis/Analysis.Rmd]

---
title: Survival Analysis of effect of bovine tuberculosis on selected productivity
  parameters
author: "Andrew J K Conlan"
date: "25/05/2021"
output:
  word_document: default
  html_document: default
---

```{r setup, include=FALSE}
knitr::opts_chunk$set(echo = TRUE)
```

## Load and reshape data

```{r load1,echo=FALSE,warnings=FALSE,output='hide', message=FALSE}
require(tidyverse)
require(readxl)
require(survival)
require(survminer)
require(icenReg)
require(transtat)

calving_interval <- read_excel('./Calving interval.xlsx')
calve_to_service <- read_excel('./calving to next AI.xlsx')
birth_to_ai <- read_excel('./DOB to first calving and first AI.xlsx')
```


Starting point for this analysis is three extracts from log book of farms within study: 'Calving interval.xlsx', 'Calving to next AI.xlsx' and 'DOB to first calving and first AI.xlsx'. From these extracts we reshape the data to construct four tables for survival analysis of four fertility measures: Calving to service time (calve_to_AI_surv_intervals_df), Calving interval (calving_surv_intervals_df), Birth to first calving (birth_to_calve_df), Birth to first service (birth_to_ai_df). 

Note that for the first two measures there are multiple events per individual, while the latter two measure a single event per animal. Each measure is potentially right censored through either removal of the animal from the herd before the end of the study - or the end of the study itself. A survival analysis is therefore the most appropriate way to assess the impact of bTB status. To this end we fit a cox-proportional hazards model with bTB status and Farm Size as explanatory variables, with an infinitesimal jacknife variance estimate to account for clustering of animals within herds (Therneau 2020, Therneau & Grambsch 2000). 

As the cox model only provides the hazard ratio with respect to bTB status we also present summary statistics for each fertility parameter in terms of the median value and 95% quantiles (which are of intrinsic interest with respect to understanding the baseline productivity within commercial dairy herds in Ethiopia).


#### Note on coding for categorical variables

Sex: 1=female, 2=male

Age: 1=calf (up to 1 year), 2= replacements, 3=breeders (as of 3 years), 4= old breeders (over 10 years)

Age was recorded when the animal is registered (entry in the farm), either new born or purchased. Over the 3 years of study age categories will change (a calf becomes replacement, replacement become breeder)

Exit type: 1=natural death, 3=slaughtered, 4=sold (offtake=sold and or slaughter)

Farm size: 1=small, 2=medium, 3=large

BTB_tot: TB status coded as negative (0), positive (1) or doubtful (2). TB positivity based on existence of at least one positive TB test.

#### Calving to service time

In total 1,705 animals were registered. In order to calculate this measure, animals must be female (reducing to 1,337), have been tested at least once during the observation period (leaving 839 animals) and have calved at least once leaving a total of 483 animals recorded in 'calving to next AI.xlsx'. 

As each animal may experience multiple events over the duration of the study we reshape the data in terms of time intervals, with time1 corresponding to a calving date and time 2 corresponding to the next recorded service (AI) date. The boolean "event" variable codes whether an event occured (TRUE) or was censored (by either removal of the animal from the herd or the end of the study taken as the date of the final bTB test 2018-12-14). Dates were converted to days measured from the first recored calving time.


```{r reshape1,echo=FALSE,warnings=FALSE,output='hide', message=FALSE}
# Calving to service intervals
calve_to_service_df <- calve_to_service %>% select(ID,Farm_id,Breed,Farm_size,
                                                   Calving_1,Calving_2,Calving_3,
                                                   AI_1,AI_2,AI_3,
                                                   BTB=BTB_tot,Exit_date) %>% 
  mutate(Farm_id=factor(Farm_id),Breed=factor(Breed),Farm_size=factor(Farm_size),BTB = (BTB==1)) 

calve_to_AI_surv_intervals_df <- tibble()

# Create one interval for each possible calving event

for(i in 1:dim(calve_to_service_df)[1])
{
calve_to_AI_surv_intervals_df <- calve_to_AI_surv_intervals_df %>% bind_rows(tibble(id=calve_to_service_df$ID[i],Farm_id=calve_to_service_df$Farm_id[i],Farm_size=calve_to_service_df$Farm_size[i],
       BTB = calve_to_service_df$BTB[i], Exit_date = calve_to_service_df$Exit_date[i],
       time1=calve_to_service_df$Calving_1[i],time2=calve_to_service_df$AI_1[i]))

calve_to_AI_surv_intervals_df <- calve_to_AI_surv_intervals_df %>% bind_rows(tibble(id=calve_to_service_df$ID[i],Farm_id=calve_to_service_df$Farm_id[i],Farm_size=calve_to_service_df$Farm_size[i],
       BTB = calve_to_service_df$BTB[i], Exit_date = calve_to_service_df$Exit_date[i],
       time1=calve_to_service_df$Calving_2[i],time2=calve_to_service_df$AI_2[i]))

calve_to_AI_surv_intervals_df <- calve_to_AI_surv_intervals_df %>% bind_rows(tibble(id=calve_to_service_df$ID[i],Farm_id=calve_to_service_df$Farm_id[i],Farm_size=calve_to_service_df$Farm_size[i],
       BTB = calve_to_service_df$BTB[i], Exit_date = calve_to_service_df$Exit_date[i],
       time1=calve_to_service_df$Calving_3[i],time2=calve_to_service_df$AI_3[i]))
}


# Remove rows where time1 and time2 both missing

calve_to_AI_surv_intervals_df <- calve_to_AI_surv_intervals_df %>% drop_na(time1) 

# If Exit date is missing replace with date of final bTB test as end of study

calve_to_AI_surv_intervals_df$Exit_date[is.na(calve_to_AI_surv_intervals_df$Exit_date)] =  as.Date("2018-12-14 UTC")

# Code event based on censoring of second calving time (time2)

calve_to_AI_surv_intervals_df <- calve_to_AI_surv_intervals_df %>% mutate(event = !is.na(time2))

# Add censoring times based on Exit date (from herd or end of study)

calve_to_AI_surv_intervals_df$time2[which(!calve_to_AI_surv_intervals_df$event)] = calve_to_AI_surv_intervals_df$Exit_date[which(!calve_to_AI_surv_intervals_df$event)]

# Convert dates to days

ref_date = min(calve_to_AI_surv_intervals_df$time1)

calve_to_AI_surv_intervals_df <- calve_to_AI_surv_intervals_df %>% mutate(time1=julian(time1,ref_date),time2=julian(time2,ref_date))
write.csv(calve_to_AI_surv_intervals_df,file="calve_to_AI_surv_intervals_df.csv")
print(calve_to_AI_surv_intervals_df)
```

#### Intercalving time

In total 1,705 animals were registered. In order to calculate this measure, animals must be female (reducing to 1,337), have been tested at least once during the observation period (leaving 839 animals) and have calved at least once leaving a total of 483 animals. (Note there are 484 records in 'calving to next AI.xlsx', but animal ID=1770 has no calving dates). 

As each animal may experience multiple events over the duration of the study we reshape the data in terms of time intervals, with time1 corresponding to a calving date and time 2 corresponding to the next recorded calving date. The boolean "event" variable codes whether an event occured (TRUE) or was censored (by either removal of the animal from the herd or the end of the study taken as the date of the final bTB test 2018-12-14). Dates were converted to days measured from the first recorded calving time.


```{r reshape2,echo=FALSE,warnings=FALSE,output='hide', message=FALSE}

# Calving intervals, note one animal in this prefiltered data set has no calving dates ID=1770, so end with 483 unique animals

calving_interval_df <- calving_interval %>% select(ID,Farm_id,Farm_size,`exact birth_date`,Entry_date, Exit_date,Calving_1,Calving_2,Calving_3,Calving_4='Calving 4',BTB=BTB_tot) %>% 
  drop_na(Calving_1,BTB) %>% 
  mutate(Farm_id=factor(Farm_id),Farm_size=factor(Farm_size), BTB=(BTB==1)) 

calving_surv_intervals_df <- tibble()

# Create one interval for each possible calving event

for(i in 1:dim(calving_interval_df)[1])
{
calving_surv_intervals_df <- calving_surv_intervals_df %>% bind_rows(tibble(id=calving_interval_df$ID[i],Farm_id=calving_interval_df$Farm_id[i],Farm_size=calving_interval_df$Farm_size[i],
       BTB = calving_interval_df$BTB[i], Exit_date = calving_interval_df$Exit_date[i], time1=calving_interval_df$Calving_1[i],time2=calving_interval_df$Calving_2[i]))

calving_surv_intervals_df <- calving_surv_intervals_df %>% bind_rows(tibble(id=calving_interval_df$ID[i],Farm_id=calving_interval_df$Farm_id[i],Farm_size=calving_interval_df$Farm_size[i],
       BTB = calving_interval_df$BTB[i], Exit_date = calving_interval_df$Exit_date[i], time1=calving_interval_df$Calving_2[i],time2=calving_interval_df$Calving_3[i]))

calving_surv_intervals_df <- calving_surv_intervals_df %>% bind_rows(tibble(id=calving_interval_df$ID[i],Farm_id=calving_interval_df$Farm_id[i],Farm_size=calving_interval_df$Farm_size[i],
       BTB = calving_interval_df$BTB[i], Exit_date = calving_interval_df$Exit_date[i], time1=calving_interval_df$Calving_3[i],time2=calving_interval_df$Calving_4[i]))
}

# Remove rows where time1 and time2 both missing

calving_surv_intervals_df <- calving_surv_intervals_df %>% drop_na(time1) 

# If Exit date is missing replace with date of final bTB test as end of study

calving_surv_intervals_df$Exit_date[is.na(calving_surv_intervals_df$Exit_date)] =  as.Date("2018-12-14 UTC")

# Code event based on censoring of second calving time (time2)

calving_surv_intervals_df <- calving_surv_intervals_df %>% mutate(event = !is.na(time2))

# Add censoring times based on Exit date (from herd or end of study)

calving_surv_intervals_df$time2[which(!calving_surv_intervals_df$event)] = calving_surv_intervals_df$Exit_date[which(!calving_surv_intervals_df$event)]

# Convert dates to days

ref_date = min(calving_surv_intervals_df$time1)

calving_surv_intervals_df <- calving_surv_intervals_df %>% mutate(time1=julian(time1,ref_date),time2=julian(time2,ref_date))

write.csv(calving_surv_intervals_df,file="calving_surv_intervals_df.csv")
print(calving_surv_intervals_df)
```
#### Birth to service (AI)

In total 1,705 animals were registered, but only 891 animals had exact birth records. In order to calculate this measure animals must be female (reducing to 576) and we require a birth date within one year of the beginning of the study to ensure animals had not calved previously. Removing animals that did not receive a bTB test leaves a data set of 207 animals for analysis (recorded in 'DOB to first calving and first AI.xlsx'). Finally, Animal with ID 9999 has a first calving date equal to their birth date so were removed from this and following table to give a final number of 206 animals.

As there is only one possible event for each animal for this measure, we reshape the data in terms of the interval between birth (time1) and service (time2) with the "event" variable encoding whether AI occurred within the observation period (TRUE) or was censored (FALSE). Censoring date is either the removal date of the animal from the herd or the date of the end of the study as before. 

```{r reshape3,echo=FALSE,warnings=FALSE,output='hide', message=FALSE}

# Birth to ai
birth_to_ai_df <- birth_to_ai %>% select(ID=Farm_ani_id,Farm_id,Farm_size,`exact birth_date`,`first AI`,`first calving`, BTB=BTB_tot, Entry_date, Exit_date) %>% mutate(BTB=(BTB==1)) %>% mutate(Farm_id=factor(Farm_id),Farm_size=factor(Farm_size)) %>% 
  drop_na(BTB) %>% mutate(Farm_id=factor(Farm_id),Farm_size=factor(Farm_size)) %>% filter(ID!=9999)


birth_to_ai_df <- birth_to_ai_df %>% mutate(event = unlist(birth_to_ai_df %>% mutate(event=!is.na(`first AI`)) %>% select(event)),
                          time1 = birth_to_ai_df$`exact birth_date`,time2 = birth_to_ai_df$`first AI`)

# For animals with no removal date, set date of last bTB test as censoring date
birth_to_ai_df$time2[which(is.na(birth_to_ai_df$time2) & is.na(birth_to_ai_df$Exit_date))] = as.Date("2018-12-14 UTC")
# Otherwise set removal date as censoring time
birth_to_ai_df$time2[which(is.na(birth_to_ai_df$time2) & !is.na(birth_to_ai_df$Exit_date))] = birth_to_ai_df$Exit_date[which(is.na(birth_to_ai_df$time2) & !is.na(birth_to_ai_df$Exit_date))]

birth_to_ai_df <- birth_to_ai_df %>% select(ID,Farm_id,Farm_size,BTB,time1,time2,event)
write.csv(birth_to_ai_df,file="birth_to_ai_df.csv")
print(birth_to_ai_df)
```
#### Birth to calving

In total 1,705 animals were registered, but only 891 animals had exact birth records. In order to calculate this measure animals must be female (reducing to 576) and we require a birth date within one year of the beginning of the study to ensure animals had not calved previously. Removing animals that did not receive a bTB test leaves a data set of 207 animals for analysis (recorded in 'DOB to first calving and first AI.xlsx').

As there is only one possible event for each animal for this measure, we reshape the data in terms of the interval between birth (time1) and calving (time2) with the "event" variable encoding whether AI occurred within the observation period (TRUE) or was censored (FALSE). Censoring date is either the removal date of the animal from the herd or the date of the end of the study as before. 

```{r reshape4,echo=FALSE,warnings=FALSE,output='hide', message=FALSE}
# Birth to ai
birth_to_calve_df <- birth_to_ai %>% select(ID=Farm_ani_id,Farm_id,Farm_size,`exact birth_date`,`first AI`,`first calving`, BTB=BTB_tot, Entry_date, Exit_date) %>% mutate(BTB=(BTB==1)) %>% mutate(Farm_id=factor(Farm_id),Farm_size=factor(Farm_size)) %>% 
  drop_na(BTB) %>% mutate(Farm_id=factor(Farm_id),Farm_size=factor(Farm_size)) %>% filter(ID!=9999)


birth_to_calve_df <- birth_to_calve_df %>% mutate(event = unlist(birth_to_calve_df %>% mutate(event=!is.na(`first calving`)) %>% select(event)),
                          time1 = birth_to_calve_df$`exact birth_date`,time2 = birth_to_calve_df$`first calving`)

# For animals with no removal date, set date of last bTB test as censoring date
birth_to_calve_df$time2[which(is.na(birth_to_calve_df$time2) & is.na(birth_to_calve_df$Exit_date))] = as.Date("2018-12-14 UTC")
# Otherwise set removal date as censoring time
birth_to_calve_df$time2[which(is.na(birth_to_calve_df$time2) & !is.na(birth_to_calve_df$Exit_date))] = birth_to_calve_df$Exit_date[which(is.na(birth_to_calve_df$time2) & !is.na(birth_to_calve_df$Exit_date))]

birth_to_calve_df <- birth_to_calve_df %>% select(ID,Farm_id,Farm_size,BTB,time1,time2,event)
write.csv(birth_to_calve_df,file="birth_to_calve_df.csv")
print(birth_to_calve_df)

```

## Exploratory analysis of survival data for each fertility measure

To explore the structure of the data we plot Kaplan-Meier survival curves for each fertility measure in turn, stratified by farm size, farm_id and TB test status. These reveal larger variations in the hazard rate for each fertility measure with respect to farm size and between farms than with bTB status. 

#### Calving to service time
```{r surv_plots1,echo=FALSE,warnings=FALSE,output='hide'}
ggsurvplot(survfit(Surv(time1,time2,event) ~ Farm_size,data=calve_to_AI_surv_intervals_df)) + ggtitle('Calving to service time')
ggsurvplot(survfit(Surv(time1,time2,event) ~ Farm_id,data=calve_to_AI_surv_intervals_df)) + ggtitle('Calving to service time')
ggsurvplot(survfit(Surv(time1,time2,event) ~ BTB,data=calve_to_AI_surv_intervals_df)) + ggtitle('Calving to service time')
```

#### Calving interval
```{r surv_plots2,echo=FALSE,warnings=FALSE,output='hide'}
ggsurvplot(survfit(Surv(time1,time2,event) ~ Farm_size,data=calving_surv_intervals_df)) + ggtitle('Calving interval')
ggsurvplot(survfit(Surv(time1,time2,event) ~ Farm_id,data=calving_surv_intervals_df)) + ggtitle('Calving interval')
ggsurvplot(survfit(Surv(time1,time2,event) ~ BTB,data=calving_surv_intervals_df)) + ggtitle('Calving interval')
```

#### Birth to first calving
```{r surv_plots3,echo=FALSE,warnings=FALSE,output='hide'}
ggsurvplot(survfit(Surv(time2-time1,event) ~ Farm_size,data=birth_to_ai_df)) + ggtitle('Birth to first calving')
ggsurvplot(survfit(Surv(time2-time1,event) ~ Farm_id,data=birth_to_ai_df)) + ggtitle('Birth to first calving')
ggsurvplot(survfit(Surv(time2-time1,event) ~ BTB,data=birth_to_ai_df)) + ggtitle('Birth to first calving')
```

#### Birth to first service
```{r surv_plots4,echo=FALSE,warnings=FALSE,output='hide'}
ggsurvplot(survfit(Surv(time2-time1,event) ~ Farm_size,data=birth_to_ai_df)) + ggtitle('Birth to first service')
ggsurvplot(survfit(Surv(time2-time1,event) ~ Farm_id,data=birth_to_ai_df)) + ggtitle('Birth to first service')
ggsurvplot(survfit(Surv(time2-time1,event) ~ BTB,data=birth_to_ai_df)) + ggtitle('Birth to first service')
```
## Survival modelling

Exploratory analysis suggests that farm size and between herd variation should be adjusted for in assessing the impact of bTB status. We fit a cox proportional hazards model for each fertility parameter, with bTB status and farm size (categorical) as explanatory variables. Robust errors were calculated using an infinitesimal jacknife variance estimate to adjust for clustering of animals within herds (Therneau 2020, Therneau & Grambsch 2000). The proportional hazards assumption was assessed by graphical inspection of the scaled Schoenfeld residuals.

Farm size effects were all non-significant (and not reported here), but were forced into the model to adjust for this important source of variation. The hazard ratio associated with bTB positive animals is less than 1 for all fertility parameters, suggesting that bTB status increases the time between events. However, the estimated effect is small and only significant (at the 95% level) for the calving to service time.

```{r effects_table,echo=FALSE,warnings=FALSE,output='hide'}
summary_table <- tibble(Parameter=c('Calving to service time',rep(' ',7),
                                    'Calving interval',rep(' ',7),
                                    'Birth to first calving',rep(' ',7),
                                    'Birth to first service',rep(' ',7)), 
                        Farm_Size = rep(c('Small',' ','Medium',' ','Large',' ','Overall',' '),4), 
                        BTB_status = rep(c('neg','pos'),16), 
                        N = 0, 
                        Interval = 0,
                        Interval_l = 0,
                        Interval_h = 0,
                        )

hazard_table <- tibble(Parameter=c('Calving to service time',
                                    'Calving interval',
                                    'Birth to first calving',
                                    'Birth to first service'),
                       N_pos=0,
                       N_neg=0,
                       HR = 0, 
                       HR_l = 0,
                       HR_h = 0,
                       p_value = 0)
                       

fit.coxF1 <- coxph(Surv(time1,time2,event) ~ BTB + Farm_size + cluster(Farm_id), data = calve_to_AI_surv_intervals_df, id=id)
fit.coxF2 <- coxph(Surv(time1,time2,event) ~ BTB + Farm_size + cluster(Farm_id), data = calving_surv_intervals_df, id=id)
fit.coxF3 <- coxph(Surv(time2-time1,event) ~ BTB + Farm_size + cluster(Farm_id), data = birth_to_calve_df)
fit.coxF4 <- coxph(Surv(time2-time1,event) ~ BTB + Farm_size + cluster(Farm_id), data = birth_to_ai_df)

# Graphically test proportional hazards assumption
# print(cox.zph(fit.coxF1,transform='identity'))
# ggcoxzph(cox.zph(fit.coxF1,transform='identity'))
# print(cox.zph(fit.coxF2,transform='identity'))
# ggcoxzph(cox.zph(fit.coxF2,transform='identity'))
# print(cox.zph(fit.coxF3,transform='identity'))
# ggcoxzph(cox.zph(fit.coxF3,transform='identity'))
# print(cox.zph(fit.coxF4,transform='identity'))
# ggcoxzph(cox.zph(fit.coxF4,transform='identity'))

CI = round(exp(confint(fit.coxF1)[1,]),2)
hazard_table[1,2:3] = t(calve_to_AI_surv_intervals_df %>% group_by(BTB) %>% summarise(x=length(BTB)) %>% ungroup() %>% select(x))

hazard_table[1,4] = round(exp(coef(fit.coxF1))[1],3)
hazard_table[1,5:6] = t(CI)
hazard_table[1,7] = round(pval(fit.coxF1)[1],3)

CI = round(exp(confint(fit.coxF2)[1,]),2)
hazard_table[2,2:3] = t(calving_surv_intervals_df %>% group_by(BTB) %>% summarise(x=length(BTB)) %>% ungroup() %>% select(x))

hazard_table[2,4] = round(exp(coef(fit.coxF2))[1],3)
hazard_table[2,5:6] = t(CI)
hazard_table[2,7] = round(pval(fit.coxF2)[1],3)

CI = round(exp(confint(fit.coxF3)[1,]),2)
hazard_table[3,2:3] = t(birth_to_calve_df %>% group_by(BTB) %>% summarise(x=length(BTB)) %>% ungroup() %>% select(x))

hazard_table[3,4] = round(exp(coef(fit.coxF3))[1],3)
hazard_table[3,5:6] = t(CI)
hazard_table[3,7] = round(pval(fit.coxF3)[1],3)

CI = round(exp(confint(fit.coxF4)[1,]),2)
hazard_table[4,2:3] = t(birth_to_ai_df %>% group_by(BTB) %>% summarise(x=length(BTB)) %>% ungroup() %>% select(x))

hazard_table[4,4] = round(exp(coef(fit.coxF4))[1],3)
hazard_table[4,5:6] = t(CI)
hazard_table[4,7] = round(pval(fit.coxF4)[1],3)

# Calve to AI, Farm Size 1

# Summary numbers

summary_table[1:2,4] = calve_to_AI_surv_intervals_df %>% filter(event & Farm_size==1) %>% group_by(BTB) %>% summarise(x=length(BTB)) %>% ungroup() %>% select(x)
summary_table[1:2,5] = calve_to_AI_surv_intervals_df %>% filter(event & Farm_size==1) %>% group_by(BTB) %>% summarise(x=median(as.numeric(time2-time1))) %>% ungroup() %>% select(x)
summary_table[1:2,6:7] = calve_to_AI_surv_intervals_df %>% filter(event & Farm_size==1) %>% group_by(BTB) %>% summarise(l=quantile(as.numeric(time2-time1),0.025),u=quantile(as.numeric(time2-time1),0.975)) %>% ungroup() %>% select(l,u)


# Calve to AI, Farm Size 2

# Summary numbers

summary_table[3:4,4] = calve_to_AI_surv_intervals_df %>% filter(event & Farm_size==2) %>% group_by(BTB) %>% summarise(x=length(BTB)) %>% ungroup() %>% select(x)
summary_table[3:4,5] = calve_to_AI_surv_intervals_df %>% filter(event & Farm_size==2) %>% group_by(BTB) %>% summarise(x=median(as.numeric(time2-time1))) %>% ungroup() %>% select(x)
summary_table[3:4,6:7] = calve_to_AI_surv_intervals_df %>% filter(event & Farm_size==2) %>% group_by(BTB) %>% summarise(l=quantile(as.numeric(time2-time1),0.025),u=quantile(as.numeric(time2-time1),0.975)) %>% ungroup() %>% select(l,u)


# Calve to AI, Farm Size 3

# Summary numbers

summary_table[5:6,4] = calve_to_AI_surv_intervals_df %>% filter(event & Farm_size==3) %>% group_by(BTB) %>% summarise(x=length(BTB)) %>% ungroup() %>% select(x)
summary_table[5:6,5] = calve_to_AI_surv_intervals_df %>% filter(event & Farm_size==3) %>% group_by(BTB) %>% summarise(x=median(as.numeric(time2-time1))) %>% ungroup() %>% select(x)
summary_table[5:6,6:7] = calve_to_AI_surv_intervals_df %>% filter(event & Farm_size==3) %>% group_by(BTB) %>% summarise(l=quantile(as.numeric(time2-time1),0.025),u=quantile(as.numeric(time2-time1),0.975)) %>% ungroup() %>% select(l,u)

# Calve to AI, All Farms

# Summary numbers

summary_table[7:8,4] = calve_to_AI_surv_intervals_df %>% filter(event) %>% group_by(BTB) %>% summarise(x=length(BTB)) %>% ungroup() %>% select(x)
summary_table[7:8,5] = calve_to_AI_surv_intervals_df %>% filter(event) %>% group_by(BTB) %>% summarise(x=median(as.numeric(time2-time1))) %>% ungroup() %>% select(x)
summary_table[7:8,6:7] = calve_to_AI_surv_intervals_df %>% filter(event ) %>% group_by(BTB) %>% summarise(l=quantile(as.numeric(time2-time1),0.025),u=quantile(as.numeric(time2-time1),0.975)) %>% ungroup() %>% select(l,u)


# Calving Interval, Farm Size 1

# Summary numbers

summary_table[9:10,4] = calving_surv_intervals_df %>% filter(event & Farm_size==1) %>% group_by(BTB) %>% summarise(x=length(BTB)) %>% ungroup() %>% select(x)
summary_table[9:10,5] = calving_surv_intervals_df %>% filter(event & Farm_size==1) %>% group_by(BTB) %>% summarise(x=median(as.numeric(time2-time1))) %>% ungroup() %>% select(x)
summary_table[9:10,6:7] = calving_surv_intervals_df %>% filter(event & Farm_size==1) %>% group_by(BTB) %>% summarise(l=quantile(as.numeric(time2-time1),0.025),u=quantile(as.numeric(time2-time1),0.975)) %>% ungroup() %>% select(l,u)


# Calving Interval, Farm Size 2

# Summary numbers

summary_table[11:12,4] = calving_surv_intervals_df %>% filter(event & Farm_size==2) %>% group_by(BTB) %>% summarise(x=length(BTB)) %>% ungroup() %>% select(x)
summary_table[11:12,5] = calving_surv_intervals_df %>% filter(event & Farm_size==2) %>% group_by(BTB) %>% summarise(x=median(as.numeric(time2-time1))) %>% ungroup() %>% select(x)
summary_table[11:12,6:7] = calving_surv_intervals_df %>% filter(event & Farm_size==2) %>% group_by(BTB) %>% summarise(l=quantile(as.numeric(time2-time1),0.025),u=quantile(as.numeric(time2-time1),0.975)) %>% ungroup() %>% select(l,u)


# Calving Interval, Farm Size 3

# Summary numbers

summary_table[13:14,4] = calving_surv_intervals_df %>% filter(event & Farm_size==3) %>% group_by(BTB) %>% summarise(x=length(BTB)) %>% ungroup() %>% select(x)
summary_table[13:14,5] = calving_surv_intervals_df %>% filter(event & Farm_size==3) %>% group_by(BTB) %>% summarise(x=median(as.numeric(time2-time1))) %>% ungroup() %>% select(x)
summary_table[13:14,6:7] = calving_surv_intervals_df %>% filter(event & Farm_size==3) %>% group_by(BTB) %>% summarise(l=quantile(as.numeric(time2-time1),0.025),u=quantile(as.numeric(time2-time1),0.975)) %>% ungroup() %>% select(l,u)

# Calving Interval, All Farms

# Summary numbers

summary_table[15:16,4] = calving_surv_intervals_df %>% filter(event) %>% group_by(BTB) %>% summarise(x=length(BTB)) %>% ungroup() %>% select(x)
summary_table[15:16,5] = calving_surv_intervals_df %>% filter(event) %>% group_by(BTB) %>% summarise(x=median(as.numeric(time2-time1))) %>% ungroup() %>% select(x)
summary_table[15:16,6:7] = calving_surv_intervals_df %>% filter(event ) %>% group_by(BTB) %>% summarise(l=quantile(as.numeric(time2-time1),0.025),u=quantile(as.numeric(time2-time1),0.975)) %>% ungroup() %>% select(l,u)


# Birth to first calving, Farm Size 1

# Summary numbers

summary_table[17,4] = birth_to_calve_df %>% filter(event & Farm_size==1) %>% group_by(BTB) %>% summarise(x=length(BTB)) %>% ungroup() %>% select(x)
summary_table[17,5] = birth_to_calve_df %>% filter(event & Farm_size==1) %>% group_by(BTB) %>% summarise(x=median(as.numeric(time2-time1))) %>% ungroup() %>% select(x)
summary_table[17,6:7] = birth_to_calve_df %>% filter(event & Farm_size==1) %>% group_by(BTB) %>% summarise(l=quantile(as.numeric(time2-time1),0.025),u=quantile(as.numeric(time2-time1),0.975)) %>% ungroup() %>% select(l,u)


# Birth to first calving, Farm Size 2

# Summary numbers

summary_table[19:20,4] = birth_to_calve_df %>% filter(event & Farm_size==2) %>% group_by(BTB) %>% summarise(x=length(BTB)) %>% ungroup() %>% select(x)
summary_table[19:20,5] = birth_to_calve_df %>% filter(event & Farm_size==2) %>% group_by(BTB) %>% summarise(x=median(as.numeric(time2-time1))) %>% ungroup() %>% select(x)
summary_table[19:20,6:7] = birth_to_calve_df %>% filter(event & Farm_size==2) %>% group_by(BTB) %>% summarise(l=quantile(as.numeric(time2-time1),0.025),u=quantile(as.numeric(time2-time1),0.975)) %>% ungroup() %>% select(l,u)


# Birth to first calving, Farm Size 3

# Summary numbers

summary_table[21:22,4] = birth_to_calve_df %>% filter(event & Farm_size==3) %>% group_by(BTB) %>% summarise(x=length(BTB)) %>% ungroup() %>% select(x)
summary_table[21:22,5] = birth_to_calve_df %>% filter(event & Farm_size==3) %>% group_by(BTB) %>% summarise(x=median(as.numeric(time2-time1))) %>% ungroup() %>% select(x)
summary_table[21:22,6:7] = birth_to_calve_df %>% filter(event & Farm_size==3) %>% group_by(BTB) %>% summarise(l=quantile(as.numeric(time2-time1),0.025),u=quantile(as.numeric(time2-time1),0.975)) %>% ungroup() %>% select(l,u)


# Birth to first calving, All Farms

# Summary numbers

summary_table[23:24,4] = birth_to_calve_df %>% filter(event) %>% group_by(BTB) %>% summarise(x=length(BTB)) %>% ungroup() %>% select(x)
summary_table[23:24,5] = birth_to_calve_df %>% filter(event) %>% group_by(BTB) %>% summarise(x=median(as.numeric(time2-time1))) %>% ungroup() %>% select(x)
summary_table[23:24,6:7] = birth_to_calve_df %>% filter(event ) %>% group_by(BTB) %>% summarise(l=quantile(as.numeric(time2-time1),0.025),u=quantile(as.numeric(time2-time1),0.975)) %>% ungroup() %>% select(l,u)


# Birth to AI, Farm Size 1

# Summary numbers

summary_table[25,4] = birth_to_ai_df %>% filter(event & Farm_size==1) %>% group_by(BTB) %>% summarise(x=length(BTB)) %>% ungroup() %>% select(x)
summary_table[25,5] = birth_to_ai_df %>% filter(event & Farm_size==1) %>% group_by(BTB) %>% summarise(x=median(as.numeric(time2-time1))) %>% ungroup() %>% select(x)
summary_table[25,6:7] = birth_to_ai_df %>% filter(event & Farm_size==1) %>% group_by(BTB) %>% summarise(l=quantile(as.numeric(time2-time1),0.025),u=quantile(as.numeric(time2-time1),0.975)) %>% ungroup() %>% select(l,u)

# Birth to AI, Farm Size 2

# Summary numbers

summary_table[27:28,4] = birth_to_ai_df %>% filter(event & Farm_size==2) %>% group_by(BTB) %>% summarise(x=length(BTB)) %>% ungroup() %>% select(x)
summary_table[27:28,5] = birth_to_ai_df %>% filter(event & Farm_size==2) %>% group_by(BTB) %>% summarise(x=median(as.numeric(time2-time1))) %>% ungroup() %>% select(x)
summary_table[27:28,6:7] = birth_to_ai_df %>% filter(event & Farm_size==2) %>% group_by(BTB) %>% summarise(l=quantile(as.numeric(time2-time1),0.025),u=quantile(as.numeric(time2-time1),0.975)) %>% ungroup() %>% select(l,u)


# Birth to AI, Farm Size 3

# Summary numbers

summary_table[29:30,4] = birth_to_ai_df %>% filter(event & Farm_size==3) %>% group_by(BTB) %>% summarise(x=length(BTB)) %>% ungroup() %>% select(x)
summary_table[29:30,5] = birth_to_ai_df %>% filter(event & Farm_size==3) %>% group_by(BTB) %>% summarise(x=median(as.numeric(time2-time1))) %>% ungroup() %>% select(x)
summary_table[29:30,6:7] = birth_to_ai_df %>% filter(event & Farm_size==3) %>% group_by(BTB) %>% summarise(l=quantile(as.numeric(time2-time1),0.025),u=quantile(as.numeric(time2-time1),0.975)) %>% ungroup() %>% select(l,u)

# Birth to AI, All Farms

# Summary numbers

summary_table[31:32,4] = birth_to_ai_df %>% filter(event) %>% group_by(BTB) %>% summarise(x=length(BTB)) %>% ungroup() %>% select(x)
summary_table[31:32,5] = birth_to_ai_df %>% filter(event) %>% group_by(BTB) %>% summarise(x=median(as.numeric(time2-time1))) %>% ungroup() %>% select(x)
summary_table[31:32,6:7] = birth_to_ai_df %>% filter(event ) %>% group_by(BTB) %>% summarise(l=quantile(as.numeric(time2-time1),0.025),u=quantile(as.numeric(time2-time1),0.975)) %>% ungroup() %>% select(l,u)


print(summary_table)
print(hazard_table)
write.csv(summary_table,'summary_table.csv')
write.csv(hazard_table,'hazard_table.csv')
```


## References

Therneau T (2020). _A Package for Survival Analysis in R_. R package version 3.2-7, <URL:
  https://CRAN.R-project.org/package=survival>.

Terry M. Therneau, Patricia M. Grambsch (2000). _Modeling Survival Data: Extending the
Cox Model_. Springer, New York. ISBN 0-387-98784-3.
